# Supplementary material for: iTRAQ-Based Quantitative Analysis of Responsive Proteins Under PEG-Induced Drought Stress in Wheat Leaves
Source: Int J Mol Sci. 2019 May 28;20(11):2621. doi: 10.3390/ijms20112621 (PMC6600531; doi:10.3390/ijms20112621)
Supplement: Supplementary file 1 [file ijms-20-02621-s001.zip]

Archive with 3 entries (3 files):
- S2.xlsx
- S3.xlsx
- S1.xlsx
