# Supplementary material for: iTRAQ-Based Quantitative Analysis of Responsive Proteins Under PEG-Induced Drought Stress in Wheat Leaves
Source: Int J Mol Sci. 2019 May 28;20(11):2621. doi: 10.3390/ijms20112621 (PMC6600531; doi:10.3390/ijms20112621)
Supplement: Supplementary file 1 [file ijms-20-02621-s001.zip › S2.xlsx]

## Sheet: Sheet1
S2 table. KEGG pathways DEPs involved in.
Pathway	Pathway ID	#Enzs in Pathway	Enzyme	#Seqs of Enzyme	Total number of proteins	Seqs
Biosynthesis of antibiotics	map01130	22	ec:2.6.1.13 - aminotransferase, ec:2.5.1.48 - gamma-synthase, ec:2.7.1.11 - phosphohexokinase, ec:2.5.1.47 - synthase, ec:4.1.1.1 - decarboxylase, ec:1.11.1.6 - equilase, ec:1.5.1.2 - reductase, ec:1.5.1.8 - dehydrogenase (NADP+, L-lysine-forming), ec:2.3.3.1 - (Si)-synthase, ec:2.7.2.4 - kinase, ec:1.1.1.267 - reductoisomerase, ec:1.2.4.1 - dehydrogenase (acetyl-transferring), ec:1.2.1.31 - dehy…	1, 1, 1, 1, 1, 1, 1, 1, 1, 1, 1, 1, 2, 2, 2, 1, 1, 1, 1, 1, 1, 1	20	tr|A0A3B6MXE9|A0A3B6MXE9_WHEAT, tr|A0A3B5YXW9|A0A3B5YXW9_WHEAT, tr|A0A1D5UP90|A0A1D5UP90_WHEAT, tr|D6QX85|D6QX85_WHEAT, tr|A0A3B6HQX9|A0A3B6HQX9_WHEAT, tr|A0A3B6NJS8|A0A3B6NJS8_WHEAT, tr|A0A3B6H2J0|A0A3B6H2J0_WHEAT, tr|A0A3B6NTI8|A0A3B6NTI8_WHEAT, tr|A0A3B6MYE4|A0A3B6MYE4_WHEAT, tr|A0A3B6LKX6|A0A3B6LKX6_WHEAT, tr|A0A3B6E8L8|A0A3B6E8L8_WHEAT, tr|A0A3B6RHJ4|A0A3B6RHJ4_WHEAT, tr|A0A3B6LKM3|A0A3B6LKM…
Phenylpropanoid biosynthesis	map00940	4	ec:3.2.1.21 - gentiobiase, ec:1.11.1.7 - lactoperoxidase, ec:4.3.1.24 - ammonia-lyase, ec:4.3.1.25 - ammonia-lyase	5, 9, 1, 1	15	tr|Q9XEN5|Q9XEN5_WHEAT, tr|A0A3B6H5C6|A0A3B6H5C6_WHEAT, tr|A0A3B6H5R7|A0A3B6H5R7_WHEAT, tr|D8L9Q2|D8L9Q2_WHEAT, tr|A0A3B6ERB4|A0A3B6ERB4_WHEAT, tr|A0A3B6RN44|A0A3B6RN44_WHEAT, tr|A0A3B5YTC1|A0A3B5YTC1_WHEAT, tr|A0A3B6SFH1|A0A3B6SFH1_WHEAT, tr|A0A3B6MX35|A0A3B6MX35_WHEAT, tr|A0A3B6ET60|A0A3B6ET60_WHEAT, tr|A0A3B6SJF8|A0A3B6SJF8_WHEAT, tr|A0A3B6MKF9|A0A3B6MKF9_WHEAT, tr|A0A3B6B862|A0A3B6B862_WHEAT,…
Starch and sucrose metabolism	map00500	8	ec:3.2.1.21 - gentiobiase, ec:3.2.1.2 - saccharogen amylase, ec:3.2.1.26 - invertase, ec:3.2.1.39 - endo-1,3-beta-D-glucosidase, ec:2.4.1.13 - synthase, ec:2.7.1.2 - glucokinase (phosphorylating), ec:2.7.1.1 - hexokinase type IV glucokinase, ec:2.7.1.4 - fructokinase (phosphorylating)	5, 1, 1, 4, 1, 1, 1, 1	10	tr|Q9XEN5|Q9XEN5_WHEAT, tr|A0A3B6H5C6|A0A3B6H5C6_WHEAT, tr|A0A3B6H5R7|A0A3B6H5R7_WHEAT, tr|D8L9Q2|D8L9Q2_WHEAT, tr|A0A3B6ERB4|A0A3B6ERB4_WHEAT, tr|A0A3B6IYQ4|A0A3B6IYQ4_WHEAT, tr|A0A3B6JRS1|A0A3B6JRS1_WHEAT, tr|Q9XEN5|Q9XEN5_WHEAT, tr|A0A3B6H5C6|A0A3B6H5C6_WHEAT, tr|A0A3B6H5R7|A0A3B6H5R7_WHEAT, tr|D8L9Q2|D8L9Q2_WHEAT, tr|A0A3B6JH89|A0A3B6JH89_WHEAT, tr|A0A3B6RKI2|A0A3B6RKI2_WHEAT, tr|A0A3B6RKI2|A…
Galactose metabolism	map00052	9	ec:2.7.1.11 - phosphohexokinase, ec:3.2.1.26 - invertase, ec:3.2.1.22 - melibiase, ec:3.2.1.23 - lactase (ambiguous), ec:1.1.1.21 - reductase, ec:2.4.1.82 - galactosyltransferase, ec:5.1.3.2 - 4-epimerase, ec:2.7.1.2 - glucokinase (phosphorylating), ec:2.7.1.1 - hexokinase type IV glucokinase	1, 1, 1, 1, 1, 2, 1, 1, 1	8	tr|A0A1D5UP90|A0A1D5UP90_WHEAT, tr|A0A3B6JRS1|A0A3B6JRS1_WHEAT, tr|A0A3B6EFU9|A0A3B6EFU9_WHEAT, tr|A0A3B6RI93|A0A3B6RI93_WHEAT, tr|A0A3B6C7Y4|A0A3B6C7Y4_WHEAT, tr|A0A3B6EFU9|A0A3B6EFU9_WHEAT, tr|A0A3B6GR62|A0A3B6GR62_WHEAT, tr|A0A3B6A3S2|A0A3B6A3S2_WHEAT, tr|A0A3B6RKI2|A0A3B6RKI2_WHEAT, tr|A0A3B6RKI2|A0A3B6RKI2_WHEAT
Glutathione metabolism	map00480	2	ec:2.5.1.18 - transferase, ec:1.11.1.15 - thioredoxin peroxidase	5, 2	7	tr|A0A3B6G148|A0A3B6G148_WHEAT, tr|A0A3B6IS32|A0A3B6IS32_WHEAT, tr|I7FHT3|I7FHT3_WHEAT, tr|A0A341SCX1|A0A341SCX1_WHEAT, tr|A0A3B5XZG4|A0A3B5XZG4_WHEAT, tr|A0A3B6RN44|A0A3B6RN44_WHEAT, tr|A0A3B6SJF8|A0A3B6SJF8_WHEAT
Glycolysis / Gluconeogenesis	map00010	7	ec:2.7.1.11 - phosphohexokinase, ec:4.1.1.1 - decarboxylase, ec:1.2.4.1 - dehydrogenase (acetyl-transferring), ec:1.1.1.2 - dehydrogenase (NADP+), ec:1.1.1.1 - dehydrogenase, ec:2.7.1.2 - glucokinase (phosphorylating), ec:2.7.1.1 - hexokinase type IV glucokinase	1, 1, 1, 1, 1, 1, 1	6	tr|A0A1D5UP90|A0A1D5UP90_WHEAT, tr|A0A3B6HQX9|A0A3B6HQX9_WHEAT, tr|A0A3B6RHJ4|A0A3B6RHJ4_WHEAT, tr|A0A3B6C7Y4|A0A3B6C7Y4_WHEAT, tr|A0A3B5YRP3|A0A3B5YRP3_WHEAT, tr|A0A3B6RKI2|A0A3B6RKI2_WHEAT, tr|A0A3B6RKI2|A0A3B6RKI2_WHEAT
Cyanoamino acid metabolism	map00460	2	ec:3.2.1.21 - gentiobiase, ec:4.4.1.9 - synthase	5, 1	6	tr|Q9XEN5|Q9XEN5_WHEAT, tr|A0A3B6H5C6|A0A3B6H5C6_WHEAT, tr|A0A3B6H5R7|A0A3B6H5R7_WHEAT, tr|D8L9Q2|D8L9Q2_WHEAT, tr|A0A3B6ERB4|A0A3B6ERB4_WHEAT, tr|D6QX85|D6QX85_WHEAT
Drug metabolism - cytochrome P450	map00982	2	ec:2.5.1.18 - transferase, ec:1.1.1.1 - dehydrogenase	5, 1	6	tr|A0A3B6G148|A0A3B6G148_WHEAT, tr|A0A3B6IS32|A0A3B6IS32_WHEAT, tr|I7FHT3|I7FHT3_WHEAT, tr|A0A341SCX1|A0A341SCX1_WHEAT, tr|A0A3B5XZG4|A0A3B5XZG4_WHEAT, tr|A0A3B5YRP3|A0A3B5YRP3_WHEAT
Metabolism of xenobiotics by cytochrome P450	map00980	2	ec:2.5.1.18 - transferase, ec:1.1.1.1 - dehydrogenase	5, 1	6	tr|A0A3B6G148|A0A3B6G148_WHEAT, tr|A0A3B6IS32|A0A3B6IS32_WHEAT, tr|I7FHT3|I7FHT3_WHEAT, tr|A0A341SCX1|A0A341SCX1_WHEAT, tr|A0A3B5XZG4|A0A3B5XZG4_WHEAT, tr|A0A3B5YRP3|A0A3B5YRP3_WHEAT
Thiamine metabolism	map00730	2	ec:3.6.1.15 - phosphatase, ec:3.1.3.2 - phosphatase	3, 3	6	tr|A0A3B6KEB1|A0A3B6KEB1_WHEAT, tr|A0A3B6JLY2|A0A3B6JLY2_WHEAT, tr|A0A3B6CCP7|A0A3B6CCP7_WHEAT, tr|A0A3B6U5R3|A0A3B6U5R3_WHEAT, tr|A0A3B6KQ30|A0A3B6KQ30_WHEAT, tr|A0A3B6LHH5|A0A3B6LHH5_WHEAT
Glycine, serine and threonine metabolism	map00260	5	ec:2.7.2.4 - kinase, ec:4.4.1.1 - gamma-lyase, ec:1.1.1.1 - dehydrogenase, ec:4.1.2.5 - aldolase, ec:1.1.1.3 - dehydrogenase	1, 1, 1, 1, 1	5	tr|A0A3B6LKX6|A0A3B6LKX6_WHEAT, tr|A0A3B5YXW9|A0A3B5YXW9_WHEAT, tr|A0A3B5YRP3|A0A3B5YRP3_WHEAT, tr|A0A3B6CA57|A0A3B6CA57_WHEAT, tr|A0A3B6LKX6|A0A3B6LKX6_WHEAT
Drug metabolism - other enzymes	map00983	1	ec:2.5.1.18 - transferase	5	5	tr|A0A3B6G148|A0A3B6G148_WHEAT, tr|A0A3B6IS32|A0A3B6IS32_WHEAT, tr|I7FHT3|I7FHT3_WHEAT, tr|A0A341SCX1|A0A341SCX1_WHEAT, tr|A0A3B5XZG4|A0A3B5XZG4_WHEAT
Cysteine and methionine metabolism	map00270	7	ec:1.14.17.4 - oxidase, ec:2.5.1.48 - gamma-synthase, ec:2.5.1.47 - synthase, ec:2.7.2.4 - kinase, ec:4.4.1.1 - gamma-lyase, ec:4.4.1.11 - gamma-lyase, ec:1.1.1.3 - dehydrogenase	1, 1, 1, 1, 1, 1, 1	4	tr|A0A3B6LMX9|A0A3B6LMX9_WHEAT, tr|A0A3B5YXW9|A0A3B5YXW9_WHEAT, tr|D6QX85|D6QX85_WHEAT, tr|A0A3B6LKX6|A0A3B6LKX6_WHEAT, tr|A0A3B5YXW9|A0A3B5YXW9_WHEAT, tr|A0A3B5YXW9|A0A3B5YXW9_WHEAT, tr|A0A3B6LKX6|A0A3B6LKX6_WHEAT
Amino sugar and nucleotide sugar metabolism	map00520	5	ec:5.1.3.2 - 4-epimerase, ec:2.7.1.2 - glucokinase (phosphorylating), ec:2.7.1.1 - hexokinase type IV glucokinase, ec:2.7.1.4 - fructokinase (phosphorylating), ec:3.2.1.14 - ChiC	1, 1, 1, 1, 2	4	tr|A0A3B6A3S2|A0A3B6A3S2_WHEAT, tr|A0A3B6RKI2|A0A3B6RKI2_WHEAT, tr|A0A3B6RKI2|A0A3B6RKI2_WHEAT, tr|A0A3B6RKI2|A0A3B6RKI2_WHEAT, sp|Q8L5C6|XIP1_WHEAT, tr|A0A1D5UH99|A0A1D5UH99_WHEAT
Glyoxylate and dicarboxylate metabolism	map00630	4	ec:1.11.1.6 - equilase, ec:2.3.3.1 - (Si)-synthase, ec:4.2.1.3 - hydratase, ec:1.2.3.4 - oxidase	1, 1, 1, 1	4	tr|A0A3B6NJS8|A0A3B6NJS8_WHEAT, tr|A0A3B6MYE4|A0A3B6MYE4_WHEAT, tr|A0A3B6NVD9|A0A3B6NVD9_WHEAT, tr|A0A3B6JFB3|A0A3B6JFB3_WHEAT
Arginine and proline metabolism	map00330	4	ec:2.6.1.13 - aminotransferase, ec:1.5.1.2 - reductase, ec:2.7.2.11 - 5-kinase, ec:1.2.1.41 - dehydrogenase	1, 1, 2, 2	4	tr|A0A3B6MXE9|A0A3B6MXE9_WHEAT, tr|A0A3B6H2J0|A0A3B6H2J0_WHEAT, tr|A0A077RXE4|A0A077RXE4_WHEAT, tr|W5ACM8|W5ACM8_WHEAT, tr|A0A077RXE4|A0A077RXE4_WHEAT, tr|W5ACM8|W5ACM8_WHEAT
Purine metabolism	map00230	2	ec:3.6.1.15 - phosphatase, ec:3.6.1.3 - adenylpyrophosphatase	3, 2	4	tr|A0A3B6KEB1|A0A3B6KEB1_WHEAT, tr|A0A3B6JLY2|A0A3B6JLY2_WHEAT, tr|A0A3B6CCP7|A0A3B6CCP7_WHEAT, tr|A0A3B6KEB1|A0A3B6KEB1_WHEAT, tr|A0A3B6JLY2|A0A3B6JLY2_WHEAT
alpha-Linolenic acid metabolism	map00592	2	ec:1.13.11.12 - 13S-lipoxygenase, ec:1.1.1.1 - dehydrogenase	3, 1	4	tr|A0A3B6CF89|A0A3B6CF89_WHEAT, tr|A0A3B6QB74|A0A3B6QB74_WHEAT, tr|A0A3B6QFX0|A0A3B6QFX0_WHEAT, tr|A0A3B5YRP3|A0A3B5YRP3_WHEAT
Sulfur metabolism	map00920	5	ec:2.5.1.48 - gamma-synthase, ec:2.5.1.47 - synthase, ec:1.8.4.8 - reductase (thioredoxin), ec:1.8.99.2 - reductase, ec:1.8.4.9 - reductase (glutathione)	1, 1, 1, 1, 1	3	tr|A0A3B5YXW9|A0A3B5YXW9_WHEAT, tr|D6QX85|D6QX85_WHEAT, tr|A0A3B6AWV0|A0A3B6AWV0_WHEAT, tr|A0A3B6AWV0|A0A3B6AWV0_WHEAT, tr|A0A3B6AWV0|A0A3B6AWV0_WHEAT
Fructose and mannose metabolism	map00051	4	ec:2.7.1.11 - phosphohexokinase, ec:1.1.1.21 - reductase, ec:2.7.1.1 - hexokinase type IV glucokinase, ec:2.7.1.4 - fructokinase (phosphorylating)	1, 1, 1, 1	3	tr|A0A1D5UP90|A0A1D5UP90_WHEAT, tr|A0A3B6C7Y4|A0A3B6C7Y4_WHEAT, tr|A0A3B6RKI2|A0A3B6RKI2_WHEAT, tr|A0A3B6RKI2|A0A3B6RKI2_WHEAT
Citrate cycle (TCA cycle)	map00020	3	ec:2.3.3.1 - (Si)-synthase, ec:1.2.4.1 - dehydrogenase (acetyl-transferring), ec:4.2.1.3 - hydratase	1, 1, 1	3	tr|A0A3B6MYE4|A0A3B6MYE4_WHEAT, tr|A0A3B6RHJ4|A0A3B6RHJ4_WHEAT, tr|A0A3B6NVD9|A0A3B6NVD9_WHEAT
Lysine degradation	map00310	2	ec:1.5.1.8 - dehydrogenase (NADP+, L-lysine-forming), ec:1.2.1.31 - dehydrogenase	1, 2	3	tr|A0A3B6NTI8|A0A3B6NTI8_WHEAT, tr|A0A3B6LKM3|A0A3B6LKM3_WHEAT, tr|A0A3B6KIN5|A0A3B6KIN5_WHEAT
Carbapenem biosynthesis	map00332	2	ec:2.7.2.11 - 5-kinase, ec:1.2.1.41 - dehydrogenase	2, 2	3	tr|A0A077RXE4|A0A077RXE4_WHEAT, tr|W5ACM8|W5ACM8_WHEAT, tr|A0A077RXE4|A0A077RXE4_WHEAT, tr|W5ACM8|W5ACM8_WHEAT
Riboflavin metabolism	map00740	1	ec:3.1.3.2 - phosphatase	3	3	tr|A0A3B6U5R3|A0A3B6U5R3_WHEAT, tr|A0A3B6KQ30|A0A3B6KQ30_WHEAT, tr|A0A3B6LHH5|A0A3B6LHH5_WHEAT
Linoleic acid metabolism	map00591	1	ec:1.13.11.12 - 13S-lipoxygenase	3	3	tr|A0A3B6CF89|A0A3B6CF89_WHEAT, tr|A0A3B6QB74|A0A3B6QB74_WHEAT, tr|A0A3B6QFX0|A0A3B6QFX0_WHEAT
Selenocompound metabolism	map00450	3	ec:2.5.1.48 - gamma-synthase, ec:4.4.1.1 - gamma-lyase, ec:4.4.1.11 - gamma-lyase	1, 1, 1	2	tr|A0A3B5YXW9|A0A3B5YXW9_WHEAT, tr|A0A3B5YXW9|A0A3B5YXW9_WHEAT, tr|A0A3B5YXW9|A0A3B5YXW9_WHEAT
Glycerolipid metabolism	map00561	3	ec:3.2.1.22 - melibiase, ec:1.1.1.21 - reductase, ec:1.1.1.2 - dehydrogenase (NADP+)	1, 1, 1	2	tr|A0A3B6EFU9|A0A3B6EFU9_WHEAT, tr|A0A3B6C7Y4|A0A3B6C7Y4_WHEAT, tr|A0A3B6C7Y4|A0A3B6C7Y4_WHEAT
Lysine biosynthesis	map00300	2	ec:2.7.2.4 - kinase, ec:1.1.1.3 - dehydrogenase	1, 1	2	tr|A0A3B6LKX6|A0A3B6LKX6_WHEAT, tr|A0A3B6LKX6|A0A3B6LKX6_WHEAT
Methane metabolism	map00680	2	ec:2.7.1.11 - phosphohexokinase, ec:1.1.1.284 - dehydrogenase	1, 1	2	tr|A0A1D5UP90|A0A1D5UP90_WHEAT, tr|A0A3B5YRP3|A0A3B5YRP3_WHEAT
Sphingolipid metabolism	map00600	2	ec:3.2.1.22 - melibiase, ec:3.2.1.23 - lactase (ambiguous)	1, 1	2	tr|A0A3B6EFU9|A0A3B6EFU9_WHEAT, tr|A0A3B6RI93|A0A3B6RI93_WHEAT
Alanine, aspartate and glutamate metabolism	map00250	2	ec:6.3.5.4 - synthase (glutamine-hydrolysing), ec:4.1.1.15 - decarboxylase	1, 1	2	tr|A0A1D5YL35|A0A1D5YL35_WHEAT, tr|D8L9S2|D8L9S2_WHEAT
Streptomycin biosynthesis	map00521	2	ec:2.7.1.2 - glucokinase (phosphorylating), ec:2.7.1.1 - hexokinase type IV glucokinase	1, 1	2	tr|A0A3B6RKI2|A0A3B6RKI2_WHEAT, tr|A0A3B6RKI2|A0A3B6RKI2_WHEAT
Th1 and Th2 cell differentiation	map04658	1	ec:3.1.3.16 - phosphatase	2	2	tr|A0A3B6RL15|A0A3B6RL15_WHEAT, tr|A0A3B6MX95|A0A3B6MX95_WHEAT
T cell receptor signaling pathway	map04660	1	ec:3.1.3.16 - phosphatase	2	2	tr|A0A3B6RL15|A0A3B6RL15_WHEAT, tr|A0A3B6MX95|A0A3B6MX95_WHEAT
Neomycin, kanamycin and gentamicin biosynthesis	map00524	2	ec:2.7.1.2 - glucokinase (phosphorylating), ec:2.7.1.1 - hexokinase type IV glucokinase	1, 1	1	tr|A0A3B6RKI2|A0A3B6RKI2_WHEAT, tr|A0A3B6RKI2|A0A3B6RKI2_WHEAT
Phenylalanine metabolism	map00360	2	ec:4.3.1.24 - ammonia-lyase, ec:4.3.1.25 - ammonia-lyase	1, 1	1	tr|A0A3B6NRY8|A0A3B6NRY8_WHEAT, tr|A0A3B6NRY8|A0A3B6NRY8_WHEAT
Pentose and glucuronate interconversions	map00040	2	ec:1.1.1.21 - reductase, ec:1.1.1.2 - dehydrogenase (NADP+)	1, 1	1	tr|A0A3B6C7Y4|A0A3B6C7Y4_WHEAT, tr|A0A3B6C7Y4|A0A3B6C7Y4_WHEAT
Indole alkaloid biosynthesis	map00901	1	ec:4.3.3.2 - synthase	1	1	tr|A0A1D5V0W9|A0A1D5V0W9_WHEAT
Tryptophan metabolism	map00380	1	ec:1.11.1.6 - equilase	1	1	tr|A0A3B6NJS8|A0A3B6NJS8_WHEAT
Pyruvate metabolism	map00620	1	ec:1.2.4.1 - dehydrogenase (acetyl-transferring)	1	1	tr|A0A3B6RHJ4|A0A3B6RHJ4_WHEAT
Caprolactam degradation	map00930	1	ec:1.1.1.2 - dehydrogenase (NADP+)	1	1	tr|A0A3B6C7Y4|A0A3B6C7Y4_WHEAT
Naphthalene degradation	map00626	1	ec:1.1.1.1 - dehydrogenase	1	1	tr|A0A3B5YRP3|A0A3B5YRP3_WHEAT
Monobactam biosynthesis	map00261	1	ec:2.7.2.4 - kinase	1	1	tr|A0A3B6LKX6|A0A3B6LKX6_WHEAT
Glycosphingolipid biosynthesis - ganglio series	map00604	1	ec:3.2.1.23 - lactase (ambiguous)	1	1	tr|A0A3B6RI93|A0A3B6RI93_WHEAT
Valine, leucine and isoleucine degradation	map00280	1	ec:6.4.1.4 - carboxylase	1	1	tr|A0A3B6TDT0|A0A3B6TDT0_WHEAT
Retinol metabolism	map00830	1	ec:1.1.1.1 - dehydrogenase	1	1	tr|A0A3B5YRP3|A0A3B5YRP3_WHEAT
Nitrogen metabolism	map00910	1	ec:4.2.1.104 - cyanate lyase	1	1	tr|A0A3B6JQ25|A0A3B6JQ25_WHEAT
Tyrosine metabolism	map00350	1	ec:1.1.1.1 - dehydrogenase	1	1	tr|A0A3B5YRP3|A0A3B5YRP3_WHEAT
Terpenoid backbone biosynthesis	map00900	1	ec:1.1.1.267 - reductoisomerase	1	1	tr|A0A3B6E8L8|A0A3B6E8L8_WHEAT
Butanoate metabolism	map00650	1	ec:4.1.1.15 - decarboxylase	1	1	tr|D8L9S2|D8L9S2_WHEAT
Chloroalkane and chloroalkene degradation	map00625	1	ec:1.1.1.1 - dehydrogenase	1	1	tr|A0A3B5YRP3|A0A3B5YRP3_WHEAT
Taurine and hypotaurine metabolism	map00430	1	ec:4.1.1.15 - decarboxylase	1	1	tr|D8L9S2|D8L9S2_WHEAT
Glycerophospholipid metabolism	map00564	1	ec:3.1.4.46 - phosphodiesterase	1	1	tr|A0A3B6RDM5|A0A3B6RDM5_WHEAT
Folate biosynthesis	map00790	1	ec:1.1.1.21 - reductase	1	1	tr|A0A3B6C7Y4|A0A3B6C7Y4_WHEAT
beta-Alanine metabolism	map00410	1	ec:4.1.1.15 - decarboxylase	1	1	tr|D8L9S2|D8L9S2_WHEAT
Carbon fixation pathways in prokaryotes	map00720	1	ec:4.2.1.3 - hydratase	1	1	tr|A0A3B6NVD9|A0A3B6NVD9_WHEAT
Glycosaminoglycan degradation	map00531	1	ec:3.2.1.23 - lactase (ambiguous)	1	1	tr|A0A3B6RI93|A0A3B6RI93_WHEAT
Fatty acid degradation	map00071	1	ec:1.1.1.1 - dehydrogenase	1	1	tr|A0A3B5YRP3|A0A3B5YRP3_WHEAT
Glycosphingolipid biosynthesis - globo and isoglobo series	map00603	1	ec:3.2.1.22 - melibiase	1	1	tr|A0A3B6EFU9|A0A3B6EFU9_WHEAT
Pentose phosphate pathway	map00030	1	ec:2.7.1.11 - phosphohexokinase	1	1	tr|A0A1D5UP90|A0A1D5UP90_WHEAT
Porphyrin and chlorophyll metabolism	map00860	1	ec:1.16.3.1 - ceruloplasmin	1	1	tr|A0A3B6LKC3|A0A3B6LKC3_WHEAT
Other glycan degradation	map00511	1	ec:3.2.1.23 - lactase (ambiguous)	1	1	tr|A0A3B6RI93|A0A3B6RI93_WHEAT
