# Supplementary material for: iTRAQ-Based Quantitative Analysis of Responsive Proteins Under PEG-Induced Drought Stress in Wheat Leaves
Source: Int J Mol Sci. 2019 May 28;20(11):2621. doi: 10.3390/ijms20112621 (PMC6600531; doi:10.3390/ijms20112621)
Supplement: Supplementary file 1 [file ijms-20-02621-s001.zip › S3.xlsx]

## Sheet: Sheet1
Accession no.	Description	Protein sizeRatio of PEG/CK
Amino acid and protein metabolism
A0A3B6RR52	aspartyl protease family protein At5g10770	47 kDa	0.5
A0A3B6PGL8	Subtilisin-like protease	81 kDa	0.74
A0A3B6LKX6	bifunctional aspartokinase/homoserine dehydrogenase 2, chloroplastic isoform X1	29 kDa	0.75
A0A3B6AQH4	predicted protein	28 kDa	0.81
D6QX85	Cysteine synthase	33 kDa	0.82
A0A3B6QK99	aspartyl protease family protein At5g10770-like	38 kDa	0.82
A0A3B6CA57	probable low-specificity L-threonine aldolase 1	28 kDa	1.2
A0A3B6H2J0	pyrroline-5-carboxylate reductase	20 kDa	1.21
A0A2X0S3G3	protein bem46	37 kDa	1.21
D8L9S2	Glutamate decarboxylase	38 kDa	1.22
A0A3B6MXE9	ornithine aminotransferase, mitochondrial	32 kDa	1.22
PIMT	protein-L-isoaspartate O-methyltransferase	25 kDa	1.23
A0A3B6LMX9	1-aminocyclopropane-1-carboxylate oxidase 1	36 kDa	1.23
A0A3B6LKM3	aldehyde dehydrogenase family 7 member A1	21 kDa	1.24
A0A3B6NTI8	Lysine-ketoglutarate reductase/saccharopine dehydrogenase1	9 kDa	1.26
A0A3B6TDT0	methylcrotonoyl-CoA carboxylase beta chain, mitochondrial	17 kDa	1.27
A0A3B6KIN5	Aldehyde dehydrogenase family 7 member A1	54 kDa	1.27
A0A3B6NRY8	phenylalanine ammonia-lyase	77 kDa	1.31
A0A3B5YRP3	alcohol dehydrogenase-like 4	33 kDa	1.33
W5ACM8	deltal-pyrroline-5-carboxylate synthetase	78 kDa	1.34
A0A1D5YL35	asparagine synthetase	102 kDa	1.34
A0A3B5YXW9	methionine gamma-lyase	113 kDa	1.58
A0A3B5Y2C5	putative Bowman-Birk type wound-induced protease inhibitor	9 kDa	1.6
A0A077RXE4	delta-1-pyrroline-5-carboxylate synthase 2	99 kDa	1.98
Carbohydrate metabolism, energy metabolism and photosynthesis
A0A3B6JQ25	cyanate hydratase	45 kDa	0.56
A0A3B6AWV0	probable 5'-adenylylsulfate reductase 1, chloroplastic	39 kDa	0.61
A0A3B6H5R7	predicted protein	105 kDa	0.69
A0A3B6A0V8	anthocyanidin 5,3-O-glucosyltransferase-like	51 kDa	0.7
D8L9Q2	Glucan endo-1,3-beta-glucosidase GII,putative	27 kDa	0.7
A0A3B6KC06	AAA-ATPase ASD, mitochondrial-like	60 kDa	0.71
A0A3B6A350	predicted protein	60 kDa	0.74
Q9XEN5	Beta-1,3-glucanase	37 kDa	0.74
A0A3B6JGN7	rubisco activase small subunit	48 kDa	0.74
A0A3B6JRS1	cell wall invertase	32 kDa	0.74
A0A3B6C7Y4	predicted protein	36 kDa	0.75
A0A3B6NJS8	catalase	57 kDa	0.77
A0A3B6ERB4	beta-glucosidase 5-like	40 kDa	0.79
A0A3B6H5C6	predicted protein	51 kDa	0.8
A0A3B6RKI2	fructokinase-2	14 kDa	0.8
D6QX85	Cysteine synthase	33 kDa	0.82
A0A3B6JFB3	oxalate oxidase GF-2.8-like	24 kDa	0.82
A0A3B6HQX9	pyruvate decarboxylase 2	26 kDa	0.83
A0A3B6EFU9	probable galactinol--sucrose galactosyltransferase 2	82 kDa	1.22
D8L9S2	Glutamate decarboxylase	38 kDa	1.22
A0A1D5UP90	ATP-dependent 6-phosphofructokinase 2	66 kDa	1.24
A0A3B6MYE4	citrate synthase	81 kDa	1.25
A0A3B6NVD9	Aconitate hydratase	30 kDa	1.28
A0A3B6JEN8	glucan endo-1,3-beta-glucosidase 8	52 kDa	1.3
A0A3B6RI93	beta-galactosidase 9	16 kDa	1.32
A0A3B5YRP3	alcohol dehydrogenase-like 4	33 kDa	1.33
A0A1D5UH99	chitinase	29 kDa	1.36
A0A3B6IYQ4	beta-amylase 1, chloroplastic	61 kDa	1.36
XIP1	xylanase inhibitor protein 1	16 kDa	1.39
A0A3B6A3S2	UDP-glucose 4-epimerase 1	37 kDa	1.39
A0A3B6IN61	malonyl-CoA:anthocyanidin 5-O-glucoside-6''-O-malonyltransferase	49 kDa	1.46
A0A3B6GR62	galactinol--sucrose galactosyltransferase	33 kDa	1.46
A0A3B6KS47	predicted protein	51 kDa	1.51
A0A3B6RHJ4	pyruvate dehydrogenase E1 component subunit alpha-2, mitochondrial	28 kDa	1.53
A0A3B5YXW9	methionine gamma-lyase	113 kDa	1.58
A0A3B6JH89	sucrose synthase 4	78 kDa	1.6
Lipid metabolism
A0A3B6C7Y4	predicted protein	36 kDa	0.75
A0A3B6H278	phospholipase A1-Igamma1, chloroplastic	60 kDa	0.78
A0A3B6RDM5	glycerophosphodiester phosphodiesterase GDPDL3	82 kDa	0.79
A0A3B6QFX0	lipoxygenase 2.3, chloroplastic	39 kDa	0.79
A0A3B6CF89	linoleate 9S-lipoxygenase	43 kDa	0.81
A0A3B6EFU9	probable galactinol--sucrose galactosyltransferase 2	82 kDa	1.22
A0A3B6RI93	beta-galactosidase 9	16 kDa	1.32
A0A3B5YRP3	alcohol dehydrogenase-like 4	33 kDa	1.33
A0A3B6QB74	predicted protein	106 kDa	1.34
Transportation
A0A3B6JLY2	ABC transporter C family member 3	13 kDa	0.76
A0A3B6CCF0	aquaporin PIP2-5	105 kDa	0.81
A0A3B6KEB1	probable calcium-transporting ATPase 9, plasma membrane-type	39 kDa	0.81
Q6QU77	probable aquaporin TIP2-2	25 kDa	1.24
A0A3B6D3W8	ATP synthase E chain	35 kDa	1.29
A0A3B6GKQ2	lipid transfer protein	62 kDa	1.34
A0A3B5ZUD6	non-specific lipid-transfer protein 2P	9 kDa	1.38
W5D2I6	lipid transfer protein	23 kDa	1.63
A0A341ZAA7	lipid transfer protein	9 kDa	1.76
A0A3B6IT89	outer envelope pore protein 16-2, chloroplastic	84 kDa	1.82
A0A3B6FF82	lipid transfer protein	15 kDa	1.91
Other amino acid metabolism
A0A3B5XZG4	predicted protein	42 kDa	0.51
A0A3B6IS32	Protein IN2-1	27 kDa	0.65
A0A3B6H5R7	predicted protein	105 kDa	0.69
D8L9Q2	Glucan endo-1,3-beta-glucosidase GII,putative	27 kDa	0.7
Q9XEN5	Beta-1,3-glucanase	37 kDa	0.74
I7FHT3	Glutathione transferase 2	26 kDa	0.74
A0A341SCX1	probable glutathione S-transferase GSTF1	102 kDa	0.79
A0A3B6ERB4	beta-glucosidase 5-like	40 kDa	0.79
A0A3B6H5C6	predicted protein	51 kDa	0.8
D6QX85	Cysteine synthase	33 kDa	0.82
A0A3B6SJF8	peroxiredoxin-2E-1, chloroplastic	37 kDa	1.2
D8L9S2	Glutamate decarboxylase	38 kDa	1.22
A0A3B6RN44	peroxiredoxin-2E-1, chloroplastic	24 kDa	1.28
A0A3B6G148	probable glutathione S-transferase	58 kDa	1.47
A0A3B5YXW9	methionine gamma-lyase	113 kDa	1.58
Signal transduction
A0A3B6EMP3	Calreticulin-3	40 kDa	0.77
A0A3B6LHH5	Purple acid phosphatase	37 kDa	0.77
A0A3B6KQ30	Purple acid phosphatase 2	28 kDa	0.81
A0A3B6KH30	cytochrome P450 71A1	26 kDa	0.8
A0A3B6RL15	probable protein phosphatase 2C 59	71 kDa	1.3
A0A3B6MX95	probable protein phosphatase 2C 70 isoform X1	17 kDa	1.2
A0A3B6AVD9	cysteine-rich receptor-like protein kinase 25	36 kDa	0.8
A0A3B6MRQ2	putative receptor protein kinase ZmPK1	90 kDa	0.8
A0A3B6QB81	cysteine-rich receptor-like protein kinase 10	74 kDa	0.83
A0A3B5Y0E9	serine/threonine-protein kinase SAPK3	39 kDa	1.47
Stress and redox regulation
A0A3B5XZG4	predicted protein	42 kDa	0.51
C7AE91	Blue copper protein	51 kDa	0.56
A0A3B6JQ25	cyanate hydratase	45 kDa	0.56
A0A3B6IWB7	blue copper protein	113 kDa	0.59
A0A3B6PPB4	formate dehydrogenase, mitochondrial	41 kDa	0.6
A0A3B6JF52	probable linoleate 9S-lipoxygenase 4	99 kDa	0.63
A0A3B6IS32	Protein IN2-1	27 kDa	0.65
A0A3B6QMN1	Protein SRG1	40 kDa	0.66
A0A3B6H5R7	predicted protein	105 kDa	0.69
A0A3B6ET60	cationic peroxidase SPC4	50 kDa	0.7
A0A1D6CV91	NADPH HC toxin reductase	42 kDa	0.7
A0A3B6GTZ9	putative methyltransferase DDB_G0268948	29 kDa	0.72
I7FHT3	Glutathione transferase 2	26 kDa	0.74
A0A3B6MKF9	peroxidase 5-like	37 kDa	0.76
A0A3B6NJS8	catalase	57 kDa	0.77
A0A341SCX1	probable glutathione S-transferase GSTF1	102 kDa	0.79
A0A3B6H5C6	predicted protein	51 kDa	0.8
A0A3B6E8L8	1-deoxy-D-xylulose 5-phosphate reductoisomerase, chloroplastic	52 kDa	0.83
A0A3B6SJF8	peroxiredoxin-2E-1, chloroplastic	37 kDa	1.2
A0A3B6B862	cationic peroxidase SPC4	19 kDa	1.2
W5ALC0	acyl-coenzyme A oxidase 4, peroxisomal	47 kDa	1.21
A0A3B6AU39	Subtilisin-chymotrypsin inhibitor-2B	45 kDa	1.21
A0A3B6KTB3	GEM-like protein 5	48 kDa	1.21
A0A3B5YTC1	peroxidase A2-like	39 kDa	1.22
A0A3B6MVV5	1-phosphatidylinositol phosphodiesterase	38 kDa	1.23
A0A3B5XYS8	low-temperature-induced 65 kDa protein-like	62 kDa	1.24
A0A3B6SFH1	Peroxidase 1	28 kDa	1.25
A0A3B6RN44	peroxiredoxin-2E-1, chloroplastic	24 kDa	1.28
A0A3B6TU18	late embryogenesis abundant protein 31	54 kDa	1.31
A0A3B6IWJ7	S-norcoclaurine synthase 1	41 kDa	1.34
A0A3B6QB74	predicted protein	106 kDa	1.34
A0A3B6LKC3	ferritin-1, chloroplastic	92 kDa	1.36
A0A3B6B4Y1	Pathogenesis-related protein 1	56 kDa	1.37
A0A3B6A087	predicted protein	17 kDa	1.38
XIP1	xylanase inhibitor protein 1	16 kDa	1.39
A0A3B6N1C1	GEM-like protein 5	19 kDa	1.39
A0A3B6QLV9	dehydrin 5	51 kDa	1.43
A0A3B5ZT54	low-temperature-induced 65 kDa protein	28 kDa	1.46
A0A3B6C3K4	predicted protein	66 kDa	1.46
A0A3B6MX35	peroxidase 2-like	39 kDa	1.47
A0A3B6G148	probable glutathione S-transferase	58 kDa	1.47
A0A3B6TPI1	11 kDa late embryogenesis abundant protein	17 kDa	1.5
A0A3B6EK10	probable nucleoredoxin 2	43 kDa	1.51
A0A3B5Y545	late embryogenesis abundant protein	23 kDa	1.52
A0A3B6LR88	chaperone protein ClpD1, chloroplastic	30 kDa	1.55
A0A3B6MVC4	chaperone protein ClpD1, chloroplastic	25 kDa	1.82
A0A3B6QMR3	Salt-induced YSK2 dehydrin 3	22 kDa	1.73
Q8LP43	Group2 late embryogenesis abundant protein	17 kDa	1.88
A0A3B5Y269	LEA protein	20 kDa	1.91
A0A3B6PTJ6	Rab protein	48 kDa	2.51
A0A3B6GU21	late embryogenesis abundant protein Lea14-A	44 kDa	2.53
Biosynthesis of other secondary metabolites
A0A3B6H5R7	predicted protein	105 kDa	0.69
A0A3B6ET60	cationic peroxidase SPC4	50 kDa	0.7
D8L9Q2	Glucan endo-1,3-beta-glucosidase GII,putative	27 kDa	0.7
Q9XEN5	Beta-1,3-glucanase	37 kDa	0.74
A0A3B6LKX6	bifunctional aspartokinase/homoserine dehydrogenase 2, chloroplastic isoform X1	29 kDa	0.75
A0A3B6MKF9	peroxidase 5-like	37 kDa	0.76
A0A3B6NJS8	catalase	57 kDa	0.77
A0A3B6ERB4	beta-glucosidase 5-like	40 kDa	0.79
A0A3B6H5C6	predicted protein	51 kDa	0.8
A0A3B6RKI2	fructokinase-2	14 kDa	0.8
A0A3B6SJF8	peroxiredoxin-2E-1, chloroplastic	37 kDa	1.2
A0A3B6B862	cationic peroxidase SPC4	19 kDa	1.2
A0A3B5YTC1	peroxidase A2-like	39 kDa	1.22
A0A3B6SFH1	Peroxidase 1	28 kDa	1.25
A0A3B6RN44	peroxiredoxin-2E-1, chloroplastic	24 kDa	1.28
A0A3B6NRY8	phenylalanine ammonia-lyase	77 kDa	1.31
A0A1D5V0W9	protein STRICTOSIDINE SYNTHASE-LIKE 4-like	59 kDa	1.31
W5ACM8	deltal-pyrroline-5-carboxylate synthetase	78 kDa	1.34
A0A3B6MX35	peroxidase 2-like	39 kDa	1.47
A0A077RXE4	delta-1-pyrroline-5-carboxylate synthase 2	99 kDa	1.98
Metabolism of cofactors and vitamins
A0A3B6C7Y4	predicted protein	36 kDa	0.75
A0A3B6IKQ7	phosphomethylpyrimidine synthase, chloroplastic	72 kDa	0.75
A0A3B6JLY2	ABC transporter C family member 3	162 kDa	0.76
A0A3B6RMJ1	thiamine thiazole synthase 2, chloroplastic	37 kDa	0.77
A0A3B6LHH5	probable inactive purple acid phosphatase 1	70 kDa	0.77
A0A3B6CCP7	elongation factor G-2, chloroplastic	84 kDa	0.81
A0A3B6KQ30	Purple acid phosphatase 2	52 kDa	0.81
A0A3B6KEB1	probable calcium-transporting ATPase 9, plasma membrane-type	113 kDa	0.81
A0A3B6U5R3	stem 28 kDa glycoprotein-like	30 kDa	1.24
A0A3B5YRP3	alcohol dehydrogenase-like 4	42 kDa	1.33
A0A3B6LKC3	ferritin-1, chloroplastic	28 kDa	1.36
Nucleic acid matabolism
A0A3B6RS92	endoplasmin homolog	93 kDa	0.78
A0A3B6ELC9	60S ribosomal protein L24	18 kDa	0.79
A0A3B6CCP7	elongation factor G-2, chloroplastic	84 kDa	0.81
W5ECL2	60S ribosomal protein L8	28 kDa	0.83
A0A3B6HNC9	predicted protein	79 kDa	1.21
A0A3B6TLM8	reticulon-like protein B2	28 kDa	1.22
A0A077RSX7	probable staphylococcal-like nuclease CAN1	46 kDa	1.29
A0A3B6CER0	endonuclease 2	32 kDa	1.46
Others
A0A3B6C240	putative disease resistance protein RGA3	121 kDa	0.82
A0A3B5ZXP1	probable carboxylesterase 15	38 kDa	0.83
A0A3B6ARB9	lipoamide acyltransferase component of branched-chain alpha-keto acid dehydrogenase complex, mitochondrial	55 kDa	1.2
A0A3B6H0Z1	Selenium-binding protein 1	54 kDa	1.22
A0A3B6U5R3	stem 28 kDa glycoprotein-like	30 kDa	1.24
A0A3B6QIY9	subtilisin-like protease SBT1.4	71 kDa	1.24
W5D4W6	Selenium-binding protein 1	54 kDa	1.27
A0A3B6DGW0	cytosolic sulfotransferase 8	38 kDa	1.37
A0A3B5Y318	alanine--glyoxylate aminotransferase 2 homolog 3, mitochondrial	51 kDa	1.42
A0A3B6MZL4	actin depolymerization factor-like protein	16 kDa	1.47
A0A3B6LS14	11S globulin seed storage protein 2	37 kDa	1.57
A0A3B6TDJ0	tricin synthase 2-like	27 kDa	1.6
A0A3B6RD04	Bifunctional epoxide hydrolase 2	36 kDa	1.69
Unknown
A0A3B6ILB8	protein SRC2 homolog	35 kDa	0.64
A0A3B6IUP4	predicted protein	39 kDa	0.77
A0A3B6KQE5	predicted protein	39 kDa	0.79
A0A3B6MXT6	dirigent protein 22-like	19 kDa	0.79
A0A3B6I412	predicted protein	35 kDa	0.82
A0A3B6AS02	Universal stress protein A-like protein	24 kDa	0.82
A0A3B6SD90	predicted protein	50 kDa	1.2
A0A3B6EGF0	embryo-specific protein ATS3A	20 kDa	1.22
A0A3B6HY80	UV-B-induced protein At3g17800, chloroplastic-like	45 kDa	1.23
W5D1G6	predicted protein	11 kDa	1.24
A0A3B6C1U7	predicted protein	71 kDa	1.24
A0A3B6FJD8	predicted protein	17 kDa	1.25
A0A3B5XWR5	embryo-specific protein ATS3A	18 kDa	1.25
A0A3B6B9F6	stem-specific protein TSJT1	28 kDa	1.27
A0A3B6QB53	thiosulfate sulfurtransferase 16, chloroplastic-like	14 kDa	1.33
A0A3B6AYZ8	suppressor protein SRP40-like	14 kDa	1.35
A0A3B5YV69	predicted protein	40 kDa	1.35
A0A3B6I1L8	jasmonate-induced protein	38 kDa	1.36
A0A3B5ZSA5	predicted protein	27 kDa	1.37
A0A3B6HPE1	embryonic protein DC-8-like	48 kDa	1.38
A0A3B6KFA2	probable plastid-lipid-associated protein 2, chloroplastic	33 kDa	1.4
A0A3B6NU51	predicted protein	17 kDa	1.58
Q8H0B8	UPF0098 protein	18 kDa	1.66
A0A3B6LKR3	F8M12.18 protein	13 kDa	1.73
A0A3B6EKM3	seed maturation protein PM41	8 kDa	2.06
