# Supplementary material for: iTRAQ-Based Quantitative Analysis of Responsive Proteins Under PEG-Induced Drought Stress in Wheat Leaves
Source: Int J Mol Sci. 2019 May 28;20(11):2621. doi: 10.3390/ijms20112621 (PMC6600531; doi:10.3390/ijms20112621)
Supplement: Supplementary file 1 [file ijms-20-02621-s001.zip › S1.xlsx]

## Sheet: Sheet1
S1 table. 3932 quantatively identified proteins in plants in both treatments. POOL was mixed by all samples with the same amounts, which function as internal standard here.
			Protein Identification Probability		Percent Coverage		Exclusive Unique Peptide Count		Exclusive Unique Spectrum Count		Quantitative Value		Normalized Intensity		Ratio of PEG/CK	Ttest
Accession Number	Description	Molecular Weight	iTRAQ Sample 1	iTRAQ Sample 2	iTRAQ Sample 1	iTRAQ Sample 2	iTRAQ Sample 1	iTRAQ Sample 2	iTRAQ Sample 1	iTRAQ Sample 2	iTRAQ Sample 1	iTRAQ Sample 2	POOL1	POOL2
1FEH2_WHEAT	fructan 1-exohydrolase	67 kDa	1	1	0.262	0.252	16	14	26	27	27.131	35.441	97966.4	95950.3	1.00453	0.918898
A0A068B052_WHEAT	WD-40 repeat-containing protein MSI4	50 kDa	1	1	0.187	0.125	7	5	13	10	14.033	12.888	120611	115698	1.02134	0.367735
A0A077RF25_WHEAT	histidine biosynthesis bifunctional protein hisIE, chloroplastic	33 kDa	1	1	0.101	0.151	3	4	6	6	6.5489	6.4439	54728.3	50360.3	1.00377	0.878808
A0A077RF60_WHEAT	7-deoxyloganetin glucosyltransferase-like	55 kDa	1	1	0.122	0.11	2	2	3	5	6.5489	9.6659	171756	152664	0.987756	0.802189
A0A077RFC2_WHEAT	psbP domain-containing protein 6, chloroplastic	29 kDa	1	1	0.344	0.267	7	6	17	15	20.582	23.628	40905.3	41189.8	1.06619	0.000658683
A0A077RFQ1_WHEAT	subtilisin-chymotrypsin inhibitor CI-1B	8 kDa	1	1	0.563	0.549	4	3	6	6	7.4844	6.4439	68319	50012.5	0.899607	0.0308963
A0A077RNY6_WHEAT	3-isopropylmalate dehydrogenase 2, chloroplastic	42 kDa	1	1	0.192	0.18	3	2	5	2	16.84	19.332	256749	313912	1.45123	0.221362
A0A077RQ55_WHEAT	DNA-damage-repair/toleration protein DRT111, chloroplastic	43 kDa	1	1	0.0844	0.141	3	5	3	6	2.8067	6.4439	57449.2	59475.2	1.07359	0.0182855
A0A3B6H278_WHEAT	phospholipase A1-Igamma1, chloroplastic	60 kDa	1	1	0.188	0.195	12	12	25	22	29.002	28.998	60305.4	72716.7	0.77611	0.00911144
A0A077RQB4_WHEAT	DEAD-box ATP-dependent RNA helicase 40	144 kDa	1	0.99	0.0416	0.0416	3	3	4	3	15.904	13.962	118950	105728	1.04544	0.143232
A0A077RR71_WHEAT	peptidyl-prolyl cis-trans isomerase CYP26-2, chloroplastic	30 kDa	1	1	0.471	0.43	10	10	24	21	32.744	35.441	35610.1	37380.5	1.03096	0.294939
A0A077RRB6_WHEAT	predicted protein	43 kDa	1	1	0.18	0.113	7	5	7	6	7.4844	6.4439	100025	103552	0.934174	0.075684
A0A077RRE2_WHEAT	TOM1-like protein 9	77 kDa	1	1	0.0446	0.0544	3	4	5	5	4.6778	6.4439	70239.7	66913.1	0.964245	0.316083
A0A077RRF3_WHEAT	peroxiredoxin-2F, mitochondrial	21 kDa	1	1	0.29	0.254	6	5	9	10	11.227	12.888	65083.3	63303.6	1.03784	0.345271
A0A077RRI7_WHEAT	ATP-dependent Clp protease proteolytic subunit-related protein 4, chloroplastic	31 kDa	1	1	0.33	0.277	7	6	14	13	18.711	17.184	55492.3	54350.3	1.03325	0.162958
A0A077RRK4_WHEAT	negatively light-regulated protein	14 kDa	1	1	0.357	0.357	5	5	11	11	12.162	13.962	97289.7	102837	0.990326	0.767807
A0A077RS08_WHEAT	sec-independent protein translocase protein TATC, chloroplastic	38 kDa	1	1	0.152	0.0891	2	2	2	2	1.8711	2.148	20452.6	22536.9	1.03973	0.67276
A0A077RSI9_WHEAT	trafficking protein particle complex subunit 1	20 kDa	1	1	0.146	0.107	3	2	3	2	4.6778	3.222	43237.6	41189.8	1.04768	0.18487
A0A077RSJ4_WHEAT	SIT4 phosphatase-associated family protein	88 kDa	1	1	0.0549	0.0224	4	2	6	3	6.5489	3.222	82379.6	80684.3	0.986718	0.681313
A0A077RSN8_WHEAT	ATP-dependent zinc metalloprotease FTSH 9, chloroplastic/mitochondrial	83 kDa	1	1	0.103	0.0851	7	7	10	9	9.3555	10.74	48644.9	49667	0.985547	0.613213
A0A077RSP3_WHEAT	PITH domain-containing protein 1	23 kDa	1	1	0.137	0.137	2	2	4	3	3.7422	3.222	89524.8	73731.8	1.07933	0.0453481
A0A077RSQ1_WHEAT	Glyoxysomal fatty acid beta-oxidation multifunctional protein MFP-a	79 kDa	1	1	0.193	0.185	12	12	26	22	34.615	28.998	60724.9	59475.2	1.10182	0.0121565
A0A077RST2_WHEAT	carbonic anhydrase, chloroplastic isoform X1	28 kDa	1	1	0.531	0.453	13	11	41	38	246.99	266.35	69272.7	66913.1	0.9459	0.124859
A0A077RSV6_WHEAT	NDR1/HIN1-like protein 13	30 kDa	1	1	0.0972	0.0972	2	2	2	2	1.8711	2.148	38967.9	37640.5	1.07531	0.0968463
A0A3B6RR52_WHEAT	aspartyl protease family protein At5g10770	47 kDa	1	1	0.0548	0.0702	2	2	2	2	1.8711	2.148	21173.9	18951.2	0.496399	0.000207709
A0A077RT18_WHEAT	unnamed protein product	20 kDa	1	1	0.164	0.148	5	4	8	8	10.291	15.036	70728.3	76332	1.02981	0.214091
A0A077RT58_WHEAT	predicted protein	17 kDa	1	1	0.168	0.12	3	2	6	4	6.5489	4.2959	105728	93975.7	1.06314	0.141081
A0A077RTE5_WHEAT	60S ribosomal protein L9	21 kDa	1	1	0.455	0.534	10	10	27	24	38.358	34.367	48308.9	47975.2	1.07713	0.00537313
A0A077RTG8_WHEAT	Malate dehydrogenase, mitochondrial	35 kDa	1	1	0.185	0.171	5	4	8	7	22.453	20.406	249728	265803	0.913414	0.258858
A0A077RTM5_WHEAT	nucleoid-associated protein At2g24020, chloroplastic	20 kDa	1	1	0.447	0.314	6	5	16	13	32.744	22.554	38967.9	36865.9	0.965702	0.223144
A0A077RTW4_WHEAT	phytochrome-associated serine/threonine-protein phosphatase	35 kDa	1	1	0.116	0.139	4	4	6	5	7.4844	6.4439	18951.2	17559.9	0.990464	0.864996
A0A3B6AWV0_WHEAT	probable 5'-adenylylsulfate reductase 1, chloroplastic	51 kDa	1	1	0.102	0.145	5	6	6	9	5.6133	10.74	71220.3	65536	0.605637	0.00402528
A0A077RTY9_WHEAT	protein SAD1/UNC-84 domain protein 1	47 kDa	1	1	0.216	0.238	7	8	9	8	9.3555	9.6659	30362.4	31651.8	0.983675	0.752337
A0A077RU01_WHEAT	2-hydroxyacyl-CoA lyase	60 kDa	1	1	0.326	0.267	2	2	3	3	33.68	30.072	11346.8	10369.1	0.839228	0.278755
A0A077RU36_WHEAT	protein plastid transcriptionally active 16, chloroplastic	53 kDa	1	1	0.598	0.448	10	7	22	16	124.43	113.84	19756	16612.7	1.01369	0.482964
A0A077RU59_WHEAT	probable alpha,alpha-trehalose-phosphate synthase [UDP-forming] 7	102 kDa	1	1	0.14	0.0767	11	7	11	8	11.227	8.5919	35364.2	36865.9	1.05337	0.106727
A0A077RUC0_WHEAT	DEAD-box ATP-dependent RNA helicase 14 isoform X3	71 kDa	1	1	0.105	0.0446	6	2	7	2	16.84	10.74	169391	162491	0.978994	0.699158
A0A077RUC1_WHEAT	glycoside hydrolase family 2 protein	126 kDa	1	1	0.0961	0.0827	2	2	4	3	19.647	20.406	48644.9	49667	1.17619	0.0245768
A0A077RUD3_WHEAT	chorismate mutase1	35 kDa	1	1	0.161	0.161	5	5	9	10	10.291	10.74	54728.3	51776.1	0.903211	0.00660067
A0A077RUE3_WHEAT	predicted protein	24 kDa	1	1	0.125	0.0714	2	2	3	2	2.8067	2.148	33689.2	31872	0.961605	0.371744
A0A077RUN2_WHEAT	predicted protein	33 kDa	1	1	0.108	0.0918	3	3	3	5	2.8067	5.3699	53231.8	51418.5	1.01847	0.631819
A0A077RV00_WHEAT	mediator of RNA polymerase II transcription subunit 22a	16 kDa	1	1	0.23	0.23	2	2	2	2	1.8711	2.148	100721	143431	0.937357	0.543603
A0A077RVD7_WHEAT	OB-fold nucleic acid binding domain containing protein	15 kDa	1	1	0.221	0.331	3	4	6	7	7.4844	8.5919	153726	141457	1.01043	0.519026
A0A077RVE4_WHEAT	mitochondrial glycoprotein	29 kDa	1	1	0.104	0.104	3	3	6	6	5.6133	6.4439	62432.1	68319	1.00818	0.751738
A0A077RVY6_WHEAT	4-coumarate--CoA ligase-like 5	59 kDa	1	1	0.206	0.196	10	9	15	13	15.904	13.962	71220.3	68319	1.11304	0.0230936
A0A077RW30_WHEAT	cysteine synthase	41 kDa	1	1	0.457	0.446	14	15	40	44	98.233	114.92	39239	39511.9	0.99333	0.65706
A0A077RWB4_WHEAT	Aldo-keto reductase family 4 member C10	34 kDa	1	1	0.334	0.36	13	14	29	22	29.938	23.628	67847.1	74244.7	1.08187	0.189812
A0A3B6ES56_WHEAT	phospholipase A1-Igamma1, chloroplastic	59 kDa	1	1	0.174	0.196	2	2	6	3	29.938	30.072	69754.6	98647.9	0.84614	0.0627418
A0A077RWI8_WHEAT	pollen-specific leucine-rich repeat extensin-like protein 2	64 kDa	1	1	0.126	0.118	5	6	8	7	7.4844	7.5179	28924.4	28924.4	0.987803	0.418601
A0A077RWS5_WHEAT	S-adenosylmethionine synthase 1	43 kDa	1	1	0.35	0.289	11	10	25	26	56.133	57.995	33923.6	40622.7	0.872327	0.0499496
A0A077RWY7_WHEAT	clavaminate synthase-like protein At3g21360	37 kDa	1	1	0.219	0.18	6	5	11	9	10.291	10.74	48308.9	46341	1.04823	0.0347035
A0A077RX33_WHEAT	gibberellin receptor GID1L2	33 kDa	1	1	0.165	0.13	4	3	7	5	7.4844	5.3699	21321.2	21618.8	0.886246	0.0163983
A0A077RX53_WHEAT	L-galactose dehydrogenase	34 kDa	1	1	0.184	0.117	5	3	7	3	6.5489	3.222	94629.3	90774.5	1.06387	0.086852
A0A077RX59_WHEAT	translation machinery-associated protein 22	21 kDa	1	1	0.195	0.195	3	3	7	5	6.5489	5.3699	62000.8	53231.8	1.05304	0.185739
A0A077RX76_WHEAT	acyl transferase 9	46 kDa	1	1	0.234	0.267	9	10	12	13	14.969	16.11	56658.3	56658.3	0.942359	0.177252
A0A3B6JF52_WHEAT	probable linoleate 9S-lipoxygenase 4	99 kDa	1	1	0.104	0.0581	8	5	12	6	12.162	7.5179	30573.6	31216	0.630525	0.000168974
A0A077RXI0_WHEAT	protein LOW PSII ACCUMULATION 1, chloroplastic	49 kDa	1	1	0.0982	0.0982	4	4	5	5	4.6778	7.5179	52864.1	46663.3	1.08015	0.154598
A0A077RXJ4_WHEAT	predicted protein	7 kDa	1	1	0.18	0.18	2	2	6	5	5.6133	6.4439	76332	75281.1	0.989171	0.642771
A0A077RXP2_WHEAT	prefoldin subunit 6	15 kDa	1	1	0.299	0.299	4	4	7	6	7.4844	6.4439	37640.5	36865.9	0.973981	0.388028
A0A077RXS4_WHEAT	26S protease regulatory subunit 6A homolog	48 kDa	1	1	0.339	0.279	12	13	20	19	30.873	34.367	62000.8	58251.2	1.0227	0.0433194
A0A077RXT9_WHEAT	extradiol ring-cleavage dioxygenase	34 kDa	1	1	0.13	0.0814	3	2	3	4	2.8067	4.2959	90147.5	89524.8	0.981274	0.682928
A0A077RXW2_WHEAT	DCC family protein At1g52590, chloroplastic	22 kDa	1	1	0.164	0.164	4	4	6	4	6.5489	4.2959	65991.8	72214.5	1.04196	0.24349
A0A077RXX4_WHEAT	NADPH:adrenodoxin oxidoreductase, mitochondrial isoform X1	55 kDa	1	1	0.176	0.126	9	9	13	9	12.162	10.74	52864.1	51418.5	1.03071	0.342824
A0A3B5XZG4_WHEAT	predicted protein	25 kDa	1	1	0.0641	0.0983	2	3	3	4	2.8067	5.3699	131072	126607	0.514041	1.69695e-05
A0A077RY89_WHEAT	Transducin/WD40 repeat-like superfamily protein	145 kDa	1	1	0.0772	0.0434	9	4	12	6	11.227	6.4439	45073.8	47314.7	1.06216	0.0547712
A0A3B6PPB4_WHEAT	formate dehydrogenase, mitochondrial	41 kDa	1	1	0.247	0.162	10	8	15	11	14.969	15.036	51776.1	58656.4	0.595596	2.66694e-05
A0A077RYD6_WHEAT	eukaryotic translation initiation factor 3 subunit L	61 kDa	1	1	0.169	0.0958	7	6	12	7	11.227	8.5919	62432.1	57449.2	1.08702	0.0026682
A0A077RYK9_WHEAT	GDSL esterase/lipase At5g45920	26 kDa	1	1	0.151	0.0962	4	3	5	3	4.6778	3.222	97966.4	77397.5	0.97518	0.635626
A0A077RYT2_WHEAT	ras-related protein Rab7	23 kDa	1	1	0.155	0.228	3	4	6	7	5.6133	7.5179	54728.3	59475.2	0.99421	0.880941
A0A077RYU3_WHEAT	cytidine deaminase 1	32 kDa	1	1	0.0968	0.0645	3	2	6	3	5.6133	4.2959	69272.7	63743.9	1.135	0.0440592
A0A077RYU5_WHEAT	ABC transporter B family member 26, chloroplastic	74 kDa	1	1	0.0859	0.0726	6	6	7	6	7.4844	6.4439	77935.9	72214.5	1.00991	0.792412
A0A077RYX7_WHEAT	proline--tRNA ligase, cytoplasmic	57 kDa	1	1	0.281	0.329	12	14	21	24	20.582	30.072	49323.9	55878.3	1.02159	0.520249
A0A077RZ37_WHEAT	glycerophosphodiester phosphodiesterase GDPD6	45 kDa	1	1	0.161	0.146	6	6	8	9	8.42	10.74	44453.2	43237.6	1.03348	0.335235
A0A077RZB0_WHEAT	VHS domain-containing protein	74 kDa	1	1	0.101	0.0906	7	6	9	9	9.3555	10.74	39239	33689.2	0.985178	0.724426
A0A077RZI5_WHEAT	transcription factor Pur-alpha 1	33 kDa	1	1	0.163	0.256	5	7	12	14	12.162	15.036	52864.1	49667	1.06694	0.124848
A0A077S011_WHEAT	NEDD8-activating enzyme E1 catalytic subunit	50 kDa	1	1	0.0725	0.0725	3	3	3	4	2.8067	4.2959	131072	146445	0.959502	0.206879
A0A077S025_WHEAT	protein ROOT HAIR DEFECTIVE 3	90 kDa	1	1	0.14	0.132	11	11	16	16	16.84	18.258	55878.3	57052.4	1.07535	0.00424984
A0A077S0B2_WHEAT	lysosomal Pro-X carboxypeptidase	57 kDa	1	1	0.066	0.068	3	3	5	6	5.6133	6.4439	47643.8	51776.1	1.05547	0.151603
A0A077S0B4_WHEAT	gamma carbonic anhydrase 1, mitochondrial	28 kDa	1	1	0.366	0.45	7	8	12	14	13.098	27.924	39239	39239	1.02605	0.374336
A0A077S0C9_WHEAT	Peptide deformylase 1A, chloroplastic	27 kDa	1	0.96	0.349	0.287	2	2	3	2	10.291	7.5179	117313	102837	1.06995	0.134895
A0A077S0W6_WHEAT	50S ribosomal protein L25	30 kDa	1	1	0.102	0.0981	3	3	4	3	3.7422	3.222	95287.5	94629.3	0.998212	0.941934
A0A077S100_WHEAT	3-methyl-2-oxobutanoate hydroxymethyltransferase 1, mitochondrial	36 kDa	1	1	0.0745	0.106	2	3	2	4	1.8711	4.2959	97966.4	95287.5	1.02117	0.163876
A0A077S144_WHEAT	UBP1-associated protein 2C	44 kDa	1	1	0.32	0.373	11	12	19	21	21.518	26.85	19484	19756	1.02417	0.422992
A0A077S159_WHEAT	villin-2	108 kDa	1	1	0.287	0.232	24	21	38	34	43.035	42.959	80127	81810.6	1.04228	0.140958
A0A077S1V2_WHEAT	BEN domain-containing protein 4-like	20 kDa	1	1	0.128	0.128	3	3	5	5	4.6778	5.3699	67378.5	71715.6	1.0131	0.704576
A0A077S2F2_WHEAT	beta-glucosidase 4	55 kDa	0.99	1	0.029	0.0518	2	2	3	2	3.7422	3.222	136638	133826	0.998581	0.976769
A0A077S2Z7_WHEAT	RGG repeats nuclear RNA binding protein A	40 kDa	1	1	0.268	0.262	9	10	17	20	18.711	22.554	48644.9	45387.3	1.02257	0.707884
A0A077S348_WHEAT	1-aminocyclopropane-1-carboxylate oxidase homolog 1-like	38 kDa	1	1	0.0696	0.0696	2	2	2	2	1.8711	2.148	30786.3	26249.5	1.04768	0.369683
A0A077S377_WHEAT	haloacid dehalogenase-like hydrolase family protein	64 kDa	1	1	0.144	0.0667	7	3	10	5	11.227	5.3699	30573.6	31651.8	1.00503	0.887483
A0A077S3H1_WHEAT	DNA-directed RNA polymerases II and IV subunit 5A	25 kDa	1	1	0.0857	0.129	2	3	3	3	2.8067	3.222	97289.7	97966.4	1.02505	0.364623
A0A077S3I5_WHEAT	protein PLASTID TRANSCRIPTIONALLY ACTIVE 12	62 kDa	1	1	0.0454	0.0907	2	4	3	7	5.6133	7.5179	147464	133826	1.04282	0.550609
A0A077S3J6_WHEAT	coiled-coil domain-containing protein SCD2	62 kDa	1	1	0.0647	0.0839	3	3	4	3	4.6778	3.222	47314.7	40342.1	1.03792	0.340973
A0A077S3V2_WHEAT	aspartate aminotransferase, cytoplasmic	50 kDa	1	1	0.39	0.33	3	3	5	4	42.1	27.924	53231.8	53974.9	1.03138	0.507958
A0A077S4P9_WHEAT	ABC transporter F family member 4	79 kDa	1	1	0.119	0.14	8	9	12	12	12.162	15.036	55878.3	51063.3	1.10122	0.0585909
A0A077S514_WHEAT	predicted protein	66 kDa	1	1	0.155	0.0835	9	5	18	10	20.582	16.11	69272.7	72214.5	0.973295	0.462466
A0A077S5F7_WHEAT	vacuolar protein sorting-associated protein 53 A	93 kDa	1	1	0.0644	0.0847	4	6	6	7	5.6133	7.5179	35364.2	33923.6	1.05326	0.103083
A0A077S6B3_WHEAT	fructokinase 1	35 kDa	1	1	0.483	0.511	2	2	3	4	29.938	41.885	53602	51776.1	0.875122	0.0244252
A0A077S7L9_WHEAT	Regulator of Vps4 activity in the MVB pathway protein	56 kDa	1	1	0.106	0.0724	5	3	6	4	6.5489	5.3699	62000.8	54350.3	1.01962	0.449935
A0A3B6JQ25_WHEAT	cyanate hydratase	18 kDa	1	1	0.259	0.181	4	3	5	4	4.6778	4.2959	137588	145433	0.561338	1.00912e-05
A0A077S8E4_WHEAT	germin-like protein 1-3	24 kDa	1	1	0.156	0.284	4	6	9	10	8.42	10.74	60724.9	59888.9	0.989662	0.787053
A0A080YTZ8_WHEAT	ubiquitin-fold modifier 1	10 kDa	1	1	0.232	0.232	2	2	4	3	5.6133	3.222	94629.3	88906.4	1.1194	0.0554771
A0A080YUG0_WHEAT	UDP-D-apiose/UDP-D-xylose synthase	43 kDa	1	1	0.151	0.233	6	8	10	14	9.3555	16.11	54350.3	53231.8	0.985505	0.641641
A0A096UL77_WHEAT	14-3-3-like protein GF14-6	30 kDa	1	1	0.498	0.411	3	3	9	9	79.522	81.623	26432	25709.3	0.932498	0.0665189
A0A096ULG3_WHEAT	60S ribosomal protein L14-1	15 kDa	1	1	0.259	0.422	5	9	12	16	13.098	20.406	96617.7	93975.7	1.1426	0.0187055
A0A096ULI5_WHEAT	peroxisomal (S)-2-hydroxy-acid oxidase GLO5	40 kDa	1	1	0.44	0.486	16	17	57	56	246.99	242.72	26987.4	27175.1	0.949455	0.0435887
A0A096UNF8_WHEAT	30S ribosomal protein S9, mitochondrial	48 kDa	1	1	0.0566	0.0792	2	3	3	3	2.8067	3.222	32316.9	28526.2	1.0027	0.960369
A0A096UQN3_WHEAT	maf-like protein DDB_G0281937	23 kDa	1	1	0.1	0.105	3	3	4	3	4.6778	4.2959	97289.7	99334	1.15341	0.076262
A0A096URP1_WHEAT	chlorophyll a-b binding protein CP26, chloroplastic	31 kDa	1	1	0.413	0.371	8	8	17	15	37.422	37.589	54728.3	53974.9	1.01427	0.582159
A0A096USR9_WHEAT	DEAD-box ATP-dependent RNA helicase 37-like	67 kDa	1	1	0.336	0.326	21	19	42	33	57.069	48.329	43538.4	40342.1	1.09775	0.00344272
A0A097KUG3_WHEAT	actin-depolymerizing factor 2	17 kDa	1	1	0.221	0.221	3	3	5	6	5.6133	7.5179	74761.1	59475.2	0.962611	0.445834
A0A0A7LUF6_WHEAT	dr1-associated corepressor	28 kDa	0.99	1	0.0906	0.114	2	3	2	3	1.8711	3.222	85877.9	88292.3	0.997359	0.959663
A0A0C4BIR6_WHEAT	60S ribosomal protein L10	25 kDa	1	1	0.26	0.301	6	7	15	17	18.711	28.998	112534	96617.7	0.881496	0.00221454
A0A0C4BIT2_WHEAT	GDP-mannose 3,5-epimerase 1	43 kDa	1	1	0.299	0.299	13	12	23	20	25.26	22.554	73222.5	73731.8	0.956817	0.191332
A0A0C4BIW4_WHEAT	40S ribosomal protein S14	16 kDa	1	1	0.503	0.523	8	9	20	17	24.324	22.554	52864.1	51776.1	1.07625	0.252989
A0A0C4BIZ6_WHEAT	UMP-CMP kinase 3	24 kDa	1	1	0.343	0.286	7	6	13	9	14.033	9.6659	78478	81810.6	1.03729	0.202494
A0A0C4BJ10_WHEAT	ras-related protein RABC1	24 kDa	1	1	0.304	0.304	4	4	7	5	14.969	11.814	56658.3	54350.3	1.01986	0.570696
A0A0C4BJE5_WHEAT	serine hydroxymethyltransferase, mitochondrial	56 kDa	1	1	0.443	0.414	21	20	63	59	246.99	175.06	72214.5	71715.6	0.942381	0.0212861
A0A0C4BJJ8_WHEAT	fumarate hydratase 1, mitochondrial	53 kDa	1	1	0.379	0.385	19	18	37	32	39.293	46.181	80127	82379.6	0.998445	0.909875
A0A0C4BK41_WHEAT	26S protease regulatory subunit 7	48 kDa	1	1	0.378	0.413	17	18	38	39	43.035	57.995	53602	50360.3	1.03505	0.0805033
A0A0C4BK54_WHEAT	40S ribosomal protein S14	16 kDa	1	1	0.493	0.527	3	5	3	8	10.291	18.258	39511.9	35119.9	1.08694	0.159381
A0A0C4BKH5_WHEAT	eukaryotic initiation factor 4A	47 kDa	1	1	0.413	0.357	20	17	48	45	93.555	99.88	51776.1	51418.5	1.02608	0.259148
A0A0C4BKI1_WHEAT	ribosomal protein L35A	13 kDa	1	1	0.384	0.223	3	2	4	3	9.3555	9.6659	31000.4	25355.3	0.979673	0.64598
A0A0C4BKL3_WHEAT	26S protease regulatory subunit S10B homolog B	45 kDa	1	1	0.31	0.28	12	11	27	24	41.164	37.589	71220.3	69272.7	1.02099	0.141267
A0A0K1YXN8_WHEAT	serine/threonine protein kinase OSK1	57 kDa	1	1	0.114	0.068	5	3	5	3	4.6778	3.222	54728.3	51063.3	1.12662	0.0168773
A0A0M3LQU0_WHEAT	dormancy-associated protein 1	12 kDa	1	1	0.609	0.461	5	4	10	11	13.098	20.406	46341	42347.8	0.880806	0.0334108
A0A0U4JT59_WHEAT	Calcium-dependent protein kinase 7	61 kDa	1	1	0.0405	0.0479	2	3	3	4	2.8067	4.2959	57848.8	57052.4	1.02588	0.571845
A0A172Q4F0_WHEAT	nicotianamine synthase 3	36 kDa	1	1	0.0706	0.0618	2	3	4	4	3.7422	4.2959	31651.8	39786.7	0.850147	0.111896
A0A172WCB1_WHEAT	cold responsive protein	17 kDa	1	1	0.56	0.56	8	8	28	26	104.78	99.88	42642.4	41764.8	1.06476	0.0531502
A0A173FEH2_WHEAT	SKP1-like protein 1A	19 kDa	1	0.98	0.206	0.206	3	3	5	3	4.6778	3.222	75281.1	77397.5	1.00196	0.893686
A0A1B5GDQ9_WHEAT	probable peroxygenase 5	24 kDa	1	1	0.142	0.189	3	4	5	7	4.6778	8.5919	69272.7	69754.6	1.14631	0.0415597
A0A1D5RQJ7_WHEAT	NADH dehydrogenase [ubiquinone] 1 beta subcomplex subunit 8, mitochondrial	13 kDa	1	0.99	0.192	0.12	3	2	7	2	7.4844	2.148	165905	187951	0.997729	0.94116
A0A1D5RR38_WHEAT	3-hydroxyisobutyryl-CoA hydrolase-like protein 2, mitochondrial	45 kDa	1	1	0.076	0.0711	4	4	6	6	5.6133	7.5179	116502	116502	0.994849	0.824805
A0A1D5RS51_WHEAT	predicted protein	28 kDa	1	1	0.169	0.169	2	2	5	6	78.586	89.141	114898	112534	0.965866	0.493134
A0A1D5RU47_WHEAT	nucleosome assembly protein 1;2	42 kDa	1	1	0.224	0.224	7	7	13	15	17.775	21.48	68319	68319	1.02069	0.529915
A0A1D5S072_WHEAT	cytochrome b-c1 complex subunit 9	7 kDa	1	1	0.619	0.619	4	4	9	12	15.904	18.258	67378.5	68319	0.989507	0.70433
A0A1D5S088_WHEAT	pre-mRNA-processing factor 19	58 kDa	1	1	0.197	0.247	10	12	16	18	14.969	19.332	97966.4	94629.3	1.06648	0.0175478
A0A1D5S273_WHEAT	serine/threonine-protein phosphatase BSL1 homolog isoform X2	93 kDa	1	1	0.0256	0.0466	2	3	2	3	1.8711	3.222	51418.5	54728.3	1.07476	0.398209
A0A1D5S567_WHEAT	thioredoxin H4-2	15 kDa	1	1	0.382	0.298	5	4	9	7	8.42	8.5919	81810.6	70239.7	0.95371	0.127071
A0A1D5SB94_WHEAT	ras-related protein Rab7	23 kDa	1	1	0.35	0.155	7	3	12	6	16.84	6.4439	55492.3	50360.3	1.05483	0.13204
A0A1D5SEC3_WHEAT	stomatin-like protein 2, mitochondrial	27 kDa	1	1	0.11	0.11	2	2	4	5	5.6133	6.4439	74244.7	82952.6	0.956335	0.260731
A0A1D5SG47_WHEAT	ras-related protein RABE1c	24 kDa	1	0.97	0.21	0.178	3	2	4	2	14.033	13.962	187951	202842	1.17515	0.0384262
A0A1D5SGL2_WHEAT	NAD(P)H dehydrogenase (quinone) FQR1	22 kDa	1	1	0.529	0.402	9	7	19	17	53.326	53.699	46341	50710.6	1.00963	0.779895
A0A1D5SLI4_WHEAT	40S ribosomal protein S4	30 kDa	1	1	0.577	0.57	15	15	33	37	43.971	51.551	73222.5	71715.6	1.02086	0.664645
A0A1D5SRX8_WHEAT	60S ribosomal protein L18a	21 kDa	1	1	0.23	0.275	6	7	8	10	8.42	10.74	118129	107204	0.906749	0.0373402
A0A1D5STP8_WHEAT	ubiquitin-conjugating enzyme E2 36	17 kDa	1	1	0.34	0.34	4	4	7	9	7.4844	13.962	32316.9	33689.2	1.01916	0.628216
A0A1D5SV65_WHEAT	chlorophyll a-b binding protein of LHCII type III, chloroplastic	29 kDa	1	1	0.104	0.104	3	3	10	11	22.453	37.589	65991.8	69272.7	1.03468	0.339031
A0A1D5T8I8_WHEAT	NADH dehydrogenase [ubiquinone] 1 alpha subcomplex subunit 2	11 kDa	1	1	0.632	0.558	5	4	11	7	14.969	12.888	81245.5	79573.5	1.0245	0.2417
A0A1D5TKM2_WHEAT	Eukaryotic translation initiation factor 5A-2	17 kDa	1	1	0.262	0.262	5	5	9	12	18.711	22.554	138545	135694	1.02826	0.416178
A0A1D5U0A3_WHEAT	prefoldin subunit 1	15 kDa	1	1	0.38	0.442	5	7	9	12	11.227	12.888	77397.5	70728.3	1.04566	0.279384
A0A1D5U586_WHEAT	wound-induced basic protein	6 kDa	1	1	0.479	0.396	2	2	3	4	2.8067	5.3699	55878.3	55109	1.03974	0.246657
A0A1D5U7G3_WHEAT	26S proteasome regulatory subunit 4 homolog	50 kDa	1	1	0.374	0.305	18	16	36	28	41.164	34.367	74244.7	53974.9	1.09852	0.0626947
A0A1D5UFV4_WHEAT	photosystem II 5 kDa protein, chloroplastic-like	11 kDa	1	1	0.189	0.189	3	3	13	15	52.391	56.921	44762.4	42055.3	1.00752	0.860643
A0A1D5UGI9_WHEAT	predicted protein	41 kDa	1	1	0.27	0.267	12	11	28	25	30.873	36.515	94629.3	103552	0.883735	0.0184282
A0A1D5UGJ0_WHEAT	uncharacterized oxidoreductase At1g06690, chloroplastic	40 kDa	1	1	0.186	0.205	5	6	12	13	17.775	22.554	76862.9	84110.6	1.01051	0.694718
A0A1D5UGP2_WHEAT	protein disulfide isomerase pTAC5, chloroplastic	44 kDa	1	1	0.256	0.256	5	5	9	9	19.647	19.332	117313	107204	0.969687	0.182903
A0A1D5UH45_WHEAT	aldose 1-epimerase	40 kDa	1	0.99	0.0674	0.0674	2	2	6	3	8.42	4.2959	80684.3	76862.9	0.907355	0.112559
A0A1D5UH61_WHEAT	chaperone protein ClpC1, chloroplastic	102 kDa	1	1	0.384	0.335	6	4	12	7	174.95	197.61	51063.3	56266.9	1.03584	0.442899
A0A1D5UH99_WHEAT	chitinase	29 kDa	1	1	0.109	0.0945	4	3	9	6	13.098	6.4439	114105	152664	1.35758	0.0267189
A0A1D5UHF7_WHEAT	CSC1-like protein ERD4	82 kDa	1	1	0.0695	0.0395	5	3	6	3	5.6133	3.222	65536	68794.2	1.06484	0.0327488
A0A1D5UHS5_WHEAT	WPP domain-interacting protein 2	57 kDa	0.95	1	0.0333	0.0529	2	3	2	3	1.8711	3.222	46987.8	38166	0.918169	0.390051
A0A1D5UHV4_WHEAT	protein phosphatase methylesterase 1	38 kDa	1	1	0.128	0.0523	5	2	7	2	6.5489	2.148	76862.9	74244.7	0.988441	0.871594
A0A1D5UII2_WHEAT	starch branching enzyme IIa	93 kDa	1	1	0.196	0.193	15	16	29	28	36.487	34.367	80127	80127	0.9883	0.60396
A0A1D5UIT9_WHEAT	plant intracellular Ras-group-related LRR protein 3	55 kDa	1	1	0.235	0.163	8	7	11	11	11.227	11.814	78478	80684.3	0.981863	0.561274
A0A1D5UIU1_WHEAT	26S proteasome non-ATPase regulatory subunit 11 homolog	47 kDa	1	1	0.212	0.308	4	5	7	7	14.969	23.628	38698.8	36107.2	1.04928	0.322869
A0A1D5UIV5_WHEAT	ras GTPase-activating protein-binding protein 1	52 kDa	1	1	0.121	0.14	6	5	13	10	14.033	12.888	55109	51776.1	0.95735	0.0861734
A0A1D5UJ66_WHEAT	ZPR1 zinc-finger domain protein	54 kDa	1	0.96	0.115	0.0463	5	2	6	2	6.5489	2.148	150562	152664	0.943787	0.287025
A0A1D5UJ90_WHEAT	28 kDa ribonucleoprotein, chloroplastic	31 kDa	1	1	0.344	0.404	8	11	24	28	38.358	35.441	34877.3	35119.9	0.911032	0.00365773
A0A1D5UJQ4_WHEAT	remorin	23 kDa	1	1	0.341	0.341	10	9	23	22	27.131	30.072	106464	107204	1.05546	0.121988
A0A1D5UJR2_WHEAT	Programmed cell death protein 4	73 kDa	1	1	0.202	0.217	10	13	14	21	18.711	28.998	82379.6	85284.7	1.02757	0.390521
A0A1D5UJS1_WHEAT	ferredoxin--NADP reductase, embryo isozyme, chloroplastic	42 kDa	1	1	0.13	0.13	2	2	3	2	7.4844	6.4439	81245.5	76862.9	1.02974	0.0551521
A0A1D5UJW2_WHEAT	oxygen-dependent coproporphyrinogen-III oxidase, chloroplastic	43 kDa	1	1	0.237	0.222	9	9	14	16	18.711	23.628	88292.3	85284.7	0.976049	0.0726722
A0A1D5UJY7_WHEAT	Peroxidase 43	34 kDa	1	1	0.185	0.185	4	4	6	6	7.4844	6.4439	24322.4	19083	1.08437	0.194176
A0A1D5UK17_WHEAT	putative deoxyribonuclease TATDN1	36 kDa	1	1	0.316	0.236	9	7	12	10	13.098	10.74	86475.3	85877.9	0.984413	0.587547
A0A1D5UKB9_WHEAT	protease Do-like 8, chloroplastic	46 kDa	1	1	0.283	0.222	2	2	2	2	28.067	27.924	38967.9	34397.1	0.942523	0.436734
A0A1D5UKE1_WHEAT	Mannosyl-oligosaccharide 1,2-alpha-mannosidase MNS1	68 kDa	1	1	0.0718	0.0367	3	2	3	2	2.8067	2.148	21027.6	22226.6	0.848478	0.0520764
A0A1D5UKF1_WHEAT	altered inheritance rate of mitochondria protein 25	40 kDa	1	1	0.105	0.16	4	5	5	8	6.5489	9.6659	36611.3	36358.4	1.01096	0.67076
A0A1D5UKQ5_WHEAT	clathrin interactor EPSIN 1	64 kDa	1	1	0.115	0.0963	7	5	10	8	10.291	8.5919	85284.7	79573.5	0.963957	0.251985
A0A1D5UKX4_WHEAT	adenosylhomocysteinase	53 kDa	1	1	0.435	0.322	22	20	62	56	130.98	115.99	72214.5	88292.3	1.05237	0.174986
A0A1D5UKZ4_WHEAT	40S ribosomal protein S8	25 kDa	1	1	0.311	0.249	5	4	12	8	15.904	16.11	32995.9	32316.9	1.01133	0.782453
A0A1D5UKZ7_WHEAT	RanBP1 domain containing protein, expressed	42 kDa	1	1	0.0718	0.131	3	4	4	6	3.7422	6.4439	172951	171756	0.968039	0.495039
A0A1D5UL14_WHEAT	SNF1-related protein kinase regulatory subunit gamma-1	47 kDa	1	1	0.141	0.0612	5	3	6	4	6.5489	5.3699	47314.7	44146.1	1.10242	0.0171072
A0A1D5UM87_WHEAT	predicted protein	59 kDa	1	1	0.0565	0.0339	3	2	3	3	2.8067	5.3699	102837	106464	1.09811	0.0199931
A0A1D5UMI8_WHEAT	PsbP domain-containing protein 4, chloroplastic	29 kDa	1	1	0.21	0.165	5	4	11	9	17.775	13.962	52498.9	51418.5	1.02965	0.269126
A0A3B6IWB7_WHEAT	blue copper protein	21 kDa	1	1	0.257	0.181	5	4	10	8	9.3555	8.5919	44146.1	45387.3	0.593305	0.000105287
A0A1D5UNT1_WHEAT	predicted protein	55 kDa	1	1	0.062	0.0744	3	3	3	3	2.8067	3.222	56266.9	57052.4	0.942142	0.0439206
A0A3B6B1W5_WHEAT	granule-bound starch synthase II	66 kDa	1	1	0.0451	0.0334	3	2	4	3	3.7422	3.222	145433	146445	0.855376	0.045764
A0A1D5UPG4_WHEAT	exocyst complex component EXO70A1	72 kDa	1	1	0.0644	0.0377	4	2	4	2	3.7422	2.148	39511.9	38431.5	1.01909	0.665465
A0A1D5UPJ1_WHEAT	polyadenylate-binding protein RBP47	46 kDa	1	1	0.0762	0.0548	3	2	3	2	2.8067	2.148	123145	105728	1.11396	0.092401
A0A1D5UPN7_WHEAT	probable galactinol--sucrose galactosyltransferase 2	87 kDa	1	1	0.127	0.114	2	2	3	3	15.904	17.184	22536.9	21469.5	0.95266	0.0160586
A0A1D5UPP8_WHEAT	SAM domain family protein	32 kDa	1	1	0.267	0.267	7	7	12	13	25.26	22.554	106464	99334	0.998165	0.919319
A0A1D5UPW5_WHEAT	serine hydroxymethyltransferase 4	51 kDa	1	1	0.257	0.234	9	8	17	17	23.389	32.22	99334	110218	1.01474	0.621941
A0A1D5UQG8_WHEAT	acetylglutamate kinase-like	35 kDa	1	1	0.163	0.181	5	6	8	10	8.42	11.814	87076.8	87076.8	0.960853	0.445907
A0A1D5UQZ5_WHEAT	60S ribosomal protein L23a	17 kDa	1	1	0.263	0.27	5	4	12	8	13.098	10.74	83529.6	78478	1.06828	0.331272
A0A1D5UR27_WHEAT	GYF domain-containing protein	185 kDa	1	1	0.0564	0.0588	8	8	9	9	8.42	10.74	44453.2	45387.3	1.0192	0.636022
A0A1D5UR57_WHEAT	2-phytyl-1,4-beta-naphthoquinone methyltransferase, chloroplastic	29 kDa	1	1	0.149	0.286	4	7	5	7	4.6778	8.5919	46341	34877.3	1.07284	0.478188
A0A1D5URM3_WHEAT	glutamyl-tRNA(Gln) amidotransferase subunit B, chloroplastic/mitochondrial	61 kDa	1	1	0.297	0.308	16	15	28	32	37.422	46.181	40063.5	38967.9	0.9441	0.0461426
Q9XEN5_WHEAT	predicted protein	35 kDa	1	1	0.302	0.153	8	5	12	8	13.098	11.814	119778	130167	0.737587	0.000652642
A0A1D5USD0_WHEAT	triglyceride lipases	95 kDa	1	1	0.0918	0.0836	8	7	12	8	13.098	8.5919	46663.3	46663.3	0.998179	0.902927
A0A1D5USI3_WHEAT	Ferredoxin-3, chloroplastic	16 kDa	1	1	0.113	0.227	2	3	5	4	5.6133	4.2959	65083.3	61572.6	0.99015	0.68036
A0A1D5USK2_WHEAT	methionine aminopeptidase 1B, chloroplastic	37 kDa	1	1	0.24	0.281	7	8	11	10	11.227	12.888	109457	100025	1.03966	0.180216
A0A1D5UT08_WHEAT	SWI/SNF complex component SNF12 homolog	57 kDa	1	1	0.0573	0.0592	3	3	3	3	2.8067	3.222	120611	100721	1.04295	0.523771
A0A1D5UTS3_WHEAT	glycine--tRNA ligase, mitochondrial 1-like	74 kDa	1	1	0.251	0.219	14	12	21	23	44.907	45.107	55492.3	57848.8	1.04232	0.0567657
A0A1D5UU18_WHEAT	Oryzain beta chain	51 kDa	1	1	0.0526	0.0653	3	3	5	6	4.6778	6.4439	123145	127488	0.942953	0.137308
A0A1D5UUP9_WHEAT	10 kDa chaperonin, mitochondrial	11 kDa	1	1	0.52	0.47	6	6	19	15	26.195	24.702	59475.2	61572.6	0.98386	0.668781
A0A1D5UV55_WHEAT	aquaporin PIP2-1	30 kDa	1	1	0.114	0.114	3	3	7	6	6.5489	7.5179	56266.9	53974.9	1.03867	0.314774
A0A1D5UV66_WHEAT	ruBisCO large subunit-binding protein subunit alpha, chloroplastic	61 kDa	1	1	0.507	0.434	23	19	52	45	115.07	99.88	31433.2	31216	0.971582	0.39321
A0A1D5UVB4_WHEAT	putative anthocyanidin reductase	37 kDa	1	0.97	0.0885	0.0442	4	2	6	3	5.6133	4.2959	45073.8	46987.8	1.15246	0.00153446
A0A1D5UVY7_WHEAT	fatty acid amide hydrolase-like	68 kDa	1	1	0.167	0.113	10	6	16	8	15.904	10.74	35857.8	34159.5	1.06596	0.100949
A0A1D5UW03_WHEAT	Regulator of nonsense transcripts 1-like protein	138 kDa	1	1	0.0403	0.0442	4	5	6	6	5.6133	6.4439	30786.3	27939.1	1.03628	0.298284
A0A1D5UWN7_WHEAT	phospho-2-dehydro-3-deoxyheptonate aldolase 2, chloroplastic	59 kDa	1	1	0.107	0.142	5	7	7	10	6.5489	12.888	68794.2	71220.3	1.0057	0.894095
A0A1D5UWX6_WHEAT	pre-mRNA-splicing factor SYF1	107 kDa	1	1	0.0525	0.0568	5	6	5	6	5.6133	7.5179	73731.8	70728.3	0.999664	0.984588
A0A1D5UX39_WHEAT	HOPM interactor 7	190 kDa	1	1	0.104	0.0624	16	13	27	17	69.231	78.401	123145	119778	1.00345	0.862036
A0A1D5UX66_WHEAT	putative MO25-like protein At5g47540	37 kDa	1	1	0.197	0.147	6	5	8	7	7.4844	7.5179	85877.9	85284.7	1.09592	0.00683542
A0A1D5UX87_WHEAT	DUF1997 family protein	30 kDa	1	1	0.134	0.0975	3	2	4	3	3.7422	3.222	23493.9	21618.8	0.913093	0.297646
A0A1D5UXN7_WHEAT	primary amine oxidase-like	81 kDa	1	1	0.21	0.179	12	10	19	17	21.518	18.258	74761.1	70239.7	0.899378	0.00254851
A0A1D5UXT7_WHEAT	cysteine proteinase inhibitor 8	13 kDa	1	1	0.537	0.398	5	4	8	5	9.3555	5.3699	55109	56658.3	0.991991	0.787613
A0A1D5UYT8_WHEAT	putative amidase C869.01	56 kDa	0.98	0.96	0.0359	0.0359	2	2	2	3	1.8711	3.222	75804.7	105728	1.01812	0.751296
A0A1D5UZ29_WHEAT	Protein transport protein Sec24-like	114 kDa	1	1	0.0817	0.0941	7	8	8	9	8.42	11.814	53974.9	50360.3	1.09305	0.0418139
A0A1D5UZ96_WHEAT	ruvB-like 2	52 kDa	1	1	0.215	0.245	9	11	14	13	14.033	17.184	69272.7	68319	1.054	0.0734416
A0A1D5UZW7_WHEAT	elongation factor 1-alpha	49 kDa	1	1	0.409	0.412	4	4	8	7	134.72	135.32	126607	140479	1.05001	0.299052
A0A1D5V071_WHEAT	Apyrase 1	50 kDa	1	1	0.064	0.0576	2	2	2	2	3.7422	2.148	32768	32768	0.907615	0.130417
A0A3B6JLY2_WHEAT	ABC transporter C family member 3	162 kDa	1	0.99	0.0222	0.0162	4	3	5	4	4.6778	4.2959	18951.2	20738.2	0.755826	0.00319516
A0A1D5V0H4_WHEAT	4-alpha-glucanotransferase DPE1, chloroplastic/amyloplastic	64 kDa	1	1	0.0294	0.0484	2	3	3	5	2.8067	9.6659	104998	110985	1.05304	0.339679
A0A1D5V0J3_WHEAT	probable protein phosphatase 2C 62	32 kDa	1	1	0.203	0.203	5	6	9	10	12.162	11.814	58251.2	56266.9	0.964164	0.0551998
A0A3B6KH30_WHEAT	cytochrome P450 71A1	59 kDa	1	0.99	0.103	0.0816	5	4	8	4	8.42	4.2959	81245.5	81245.5	0.799686	0.00142418
A0A1D5V177_WHEAT	26S protease regulatory subunit 6B	46 kDa	1	1	0.234	0.267	10	10	16	15	29.938	27.924	60724.9	59475.2	0.964902	0.56152
A0A1D5V181_WHEAT	L-ascorbate oxidase homolog	60 kDa	1	1	0.0514	0.0807	3	4	5	5	4.6778	5.3699	249728	265803	1.11788	0.00511611
A0A1D5V186_WHEAT	rhodanese-like/PpiC domain-containing protein 12, chloroplastic	33 kDa	1	1	0.338	0.338	9	9	19	19	33.68	30.072	27746.2	26987.4	0.967567	0.00197873
A0A1D5V1G5_WHEAT	chlorophyll a-b binding protein CP29.1, chloroplastic	31 kDa	1	1	0.178	0.178	6	6	16	10	76.715	42.959	26987.4	28526.2	1.01018	0.932044
A0A1D5V1L1_WHEAT	eukaryotic peptide chain release factor GTP-binding subunit ERF3A	59 kDa	1	1	0.227	0.197	12	11	27	26	37.422	38.663	90774.5	85284.7	1.08333	0.00629068
A0A1D5V1S9_WHEAT	Alpha-L-arabinofuranosidase 1	73 kDa	1	1	0.0643	0.0568	2	2	3	3	5.6133	5.3699	51418.5	50012.5	1.0801	0.324925
A0A1D5V1Z5_WHEAT	ninja-family protein 5	33 kDa	1	1	0.165	0.248	4	7	5	7	4.6778	7.5179	62432.1	57449.2	1.19224	0.00645284
A0A1D5V258_WHEAT	prostaglandin E synthase 2	36 kDa	1	1	0.0969	0.131	3	4	4	6	3.7422	6.4439	57449.2	52864.1	0.970296	0.559313
A0A1D5V2F8_WHEAT	peptidyl-prolyl cis-trans isomerase FKBP19, chloroplastic	29 kDa	1	1	0.269	0.269	6	6	17	14	21.518	24.702	65083.3	64633.7	1.01726	0.576175
A0A1D5V2G6_WHEAT	40S ribosomal protein SA	33 kDa	1	1	0.296	0.368	8	9	23	21	42.1	48.329	44453.2	40622.7	1.04611	0.0791977
A0A1D5V316_WHEAT	alpha/beta-Hydrolases superfamily protein	39 kDa	1	1	0.0563	0.0563	2	2	3	2	2.8067	2.148	53974.9	48644.9	1.08248	0.172804
A0A1D5V322_WHEAT	asparagine--tRNA ligase, chloroplastic/mitochondrial	59 kDa	1	1	0.277	0.255	13	12	28	25	40.229	34.367	50710.6	53974.9	0.990658	0.731184
A0A1D5V328_WHEAT	cytochrome c oxidase subunit 6b-1	18 kDa	1	1	0.309	0.272	5	4	8	9	14.969	18.258	64187.3	67378.5	1.01024	0.581921
A0A1D5V348_WHEAT	ATP sulfurylase 2	52 kDa	1	1	0.478	0.413	22	21	48	40	64.553	63.365	88906.4	82952.6	0.933009	0.00248506
A0A1D5V3A3_WHEAT	21 kDa protein-like	22 kDa	1	1	0.188	0.188	3	3	3	6	4.6778	6.4439	37122.3	36358.4	1.08878	0.131017
A0A1D5V3C4_WHEAT	vesicle-associated protein 4-2-like	30 kDa	1	1	0.199	0.154	5	4	7	6	6.5489	6.4439	35857.8	33923.6	0.843346	0.00213533
A0A1D5V3K8_WHEAT	trafficking protein particle complex subunit 3	24 kDa	1	1	0.164	0.183	4	4	7	4	7.4844	4.2959	57848.8	58656.4	1.00861	0.812427
A0A1D5V3M3_WHEAT	ribosome-recycling factor, chloroplastic	29 kDa	1	1	0.455	0.425	13	12	33	31	86.071	79.475	55492.3	54728.3	0.982497	0.606376
A0A1D5V616_WHEAT	hydrogen-transporting ATP synthase, rotational mechanism	14 kDa	1	1	0.377	0.377	7	7	15	16	21.518	22.554	84695.6	84695.6	1.08492	0.00320681
A0A1D5VCR6_WHEAT	fructose-1,6-bisphosphatase, cytosolic	37 kDa	1	1	0.41	0.442	15	15	38	37	79.522	75.179	96617.7	97966.4	1.03546	0.283095
A0A1D5VHW2_WHEAT	peroxisomal fatty acid beta-oxidation multifunctional protein	79 kDa	1	1	0.191	0.226	14	15	27	27	34.615	32.22	94629.3	100025	0.989271	0.924276
A0A1D5VQ90_WHEAT	secretory carrier-associated membrane protein 2	32 kDa	1	1	0.0697	0.0941	2	2	3	3	2.8067	3.222	39511.9	37902.4	0.927478	0.139778
A0A1D5VX51_WHEAT	casein kinase 1-like protein 2	52 kDa	1	1	0.0905	0.0948	4	4	5	5	4.6778	6.4439	89524.8	95287.5	1.1796	0.0342087
A0A1D5W6Q2_WHEAT	60S ribosomal protein L38	8 kDa	1	1	0.275	0.275	2	2	2	3	3.7422	5.3699	39239	33456.5	1.05531	0.361717
A0A1D5W7I4_WHEAT	60S ribosomal protein L10a	25 kDa	1	1	0.199	0.236	4	5	5	5	7.4844	16.11	45703	47643.8	1.17659	0.00297772
A0A1D5W7M9_WHEAT	ras-related protein RIC1	23 kDa	1	1	0.507	0.365	8	6	17	15	29.938	25.776	38431.5	41764.8	1.01316	0.744394
A0A1D5W940_WHEAT	malignant T-cell-amplified sequence 1 homolog	20 kDa	1	1	0.188	0.265	4	5	7	10	6.5489	10.74	159147	150562	1.02624	0.354586
A0A1D5W9E8_WHEAT	NADH dehydrogenase [ubiquinone] iron-sulfur protein 7, mitochondrial	22 kDa	1	1	0.203	0.203	4	4	11	11	11.227	18.258	107950	124002	1.04917	0.0546935
A0A1D5WIS4_WHEAT	fructose-bisphosphate aldolase	39 kDa	1	1	0.547	0.464	3	3	7	8	125.36	126.73	88906.4	90147.5	0.988286	0.576013
A0A1D5WVM8_WHEAT	serine carboxypeptidase-like 33	54 kDa	1	1	0.102	0.052	4	2	5	2	4.6778	2.148	22693.6	24154.4	1.01593	0.802029
A0A1D5WW05_WHEAT	pyruvate kinase, cytosolic isozyme	56 kDa	1	1	0.209	0.279	11	12	24	23	33.68	28.998	95287.5	90774.5	0.986127	0.276309
A0A1D5X2E0_WHEAT	protein transport protein Sec61 subunit beta	11 kDa	1	1	0.505	0.18	3	2	3	3	2.8067	3.222	66913.1	76862.9	0.987582	0.720566
A0A1D5X5V5_WHEAT	costars family protein	10 kDa	1	1	0.244	0.344	2	3	3	5	3.7422	8.5919	90147.5	83529.6	0.977169	0.461228
A0A1D5XAT0_WHEAT	ras-related protein RABF1	21 kDa	1	0.99	0.221	0.151	3	2	6	2	7.4844	8.5919	40063.5	44762.4	1.07938	0.105903
A0A1D5XDB6_WHEAT	Elongation factor 1-alpha	49 kDa	1	1	0.409	0.456	19	20	51	50	145.95	147.14	92041.7	92041.7	1.14777	0.0029607
A0A1D5XTG1_WHEAT	ER membrane protein complex subunit 4	19 kDa	1	1	0.107	0.107	2	2	3	4	3.7422	5.3699	171756	134757	1.07557	0.0108874
A0A1D5Y154_WHEAT	cycloartenol-C-24-methyltransferase 1	39 kDa	1	1	0.131	0.0785	4	2	6	3	5.6133	3.222	39239	40342.1	1.05831	0.383627
A0A1D5YF62_WHEAT	heat shock cognate 70 kDa protein 2	71 kDa	1	1	0.41	0.515	29	33	85	80	196.47	177.21	57848.8	58251.2	1.01943	0.227608
A0A1D5YIR8_WHEAT	THO complex subunit 3	38 kDa	0.99	0.96	0.0655	0.0655	2	2	3	2	2.8067	2.148	19083	18561.2	1.14859	0.00347284
A0A3B6CF89_WHEAT	linoleate 9S-lipoxygenase	102 kDa	1	1	0.358	0.285	31	24	74	57	116.01	102.03	42642.4	44146.1	0.809023	0.00557027
A0A1D5YVB5_WHEAT	cytochrome c oxidase subunit 5C	7 kDa	0.99	1	0.238	0.238	2	2	5	8	8.42	12.888	123145	115698	1.06541	0.208446
A0A1D5YY58_WHEAT	proteasome subunit alpha type-7-B	27 kDa	1	1	0.301	0.281	9	7	17	12	27.131	19.332	92681.9	95950.3	0.996057	0.93173
A0A1D5YYZ5_WHEAT	Ferredoxin-2, mitochondrial	17 kDa	1	1	0.4	0.287	6	5	9	9	13.098	12.888	40622.7	37902.4	1.03722	0.0641414
A0A1D5Z340_WHEAT	60S ribosomal protein L7a-1	29 kDa	1	1	0.301	0.278	9	8	12	10	11.227	11.814	100025	88906.4	0.989764	0.818577
A0A1D5Z3E7_WHEAT	Proteasome subunit beta type-4	27 kDa	1	1	0.291	0.283	5	5	12	10	18.711	13.962	50360.3	46663.3	0.979867	0.331181
A0A1D5Z480_WHEAT	transcription initiation factor IIB	34 kDa	1	1	0.0962	0.0962	3	3	5	5	5.6133	5.3699	29328.2	29532.2	0.968946	0.483295
A0A1D5ZBB4_WHEAT	vesicle-associated membrane protein 721	25 kDa	1	1	0.207	0.122	5	3	6	5	7.4844	6.4439	44453.2	43841.2	1.07564	0.0577799
A0A1D5ZHG4_WHEAT	Eukaryotic translation initiation factor 5A-4	17 kDa	0.99	1	0.188	0.188	2	2	3	2	9.3555	10.74	43237.6	40063.5	1.10971	0.217681
A0A1D5ZJF2_WHEAT	dirigent protein 22-like	20 kDa	1	1	0.159	0.116	3	2	7	4	8.42	4.2959	79573.5	74761.1	1.11443	0.0826316
A0A1D5ZLT8_WHEAT	actin-depolymerizing factor 3	16 kDa	1	1	0.319	0.181	4	2	6	4	6.5489	4.2959	44146.1	39239	1.08322	0.124221
A0A1D5ZSW8_WHEAT	chaperonin-like RbcX protein 2, chloroplastic	23 kDa	1	1	0.126	0.121	2	2	3	3	2.8067	3.222	96617.7	104273	1.17262	0.0289971
A0A1D5ZUZ5_WHEAT	chromatin remodeling protein EBS	26 kDa	1	1	0.132	0.185	2	3	4	4	6.5489	7.5179	73731.8	67847.1	1.07	0.166664
A0A1D5ZW25_WHEAT	ras-related protein Rab11C	24 kDa	1	1	0.321	0.181	4	2	5	5	14.969	19.332	134757	156956	1.04037	0.281005
A0A1D6A3W9_WHEAT	probable prefoldin subunit 3	22 kDa	1	1	0.21	0.164	3	2	4	3	4.6778	4.2959	27746.2	35364.2	0.948858	0.253407
A0A1D6ANS4_WHEAT	geranylgeranyl diphosphate reductase, chloroplastic	51 kDa	1	1	0.45	0.481	20	20	49	47	78.586	73.031	54728.3	52864.1	1.02635	0.164918
A0A1D6AQW4_WHEAT	ras-related protein RABB1c	23 kDa	1	1	0.429	0.395	9	8	15	11	14.033	15.036	79023.8	80684.3	1.12189	0.0753669
A0A1D6ARS9_WHEAT	Photosystem II 10 kDa polypeptide, chloroplastic	13 kDa	1	1	0.409	0.409	4	4	12	11	42.1	35.441	137588	135694	1.09604	0.0183187
A0A1D6AX02_WHEAT	predicted protein	15 kDa	1	1	0.302	0.201	5	5	8	10	8.42	12.888	107204	115698	1.01125	0.784112
A0A1D6B0F9_WHEAT	protein LURP-one-related 15-like	22 kDa	1	1	0.377	0.221	6	4	7	5	6.5489	5.3699	70239.7	75804.7	0.930166	0.0142358
A0A1D6B2M0_WHEAT	succinate--CoA ligase [ADP-forming] subunit beta, mitochondrial	45 kDa	1	1	0.512	0.415	22	18	49	48	77.651	77.327	88906.4	88292.3	0.973003	0.288805
A0A1D6B308_WHEAT	S-adenosylmethionine synthase 1	43 kDa	1	1	0.363	0.302	6	6	16	14	58.94	54.773	37902.4	40622.7	0.995284	0.821261
A0A1D6BIN9_WHEAT	protein mago nashi homolog	19 kDa	1	1	0.172	0.135	3	3	3	4	2.8067	4.2959	62866.3	64187.3	1.01819	0.62691
A0A1D6BLB8_WHEAT	glutaredoxin-C8	15 kDa	1	1	0.23	0.126	4	2	8	5	8.42	5.3699	46663.3	47975.2	0.912541	0.0111766
A0A1D6BNE7_WHEAT	proteasome subunit beta type-3	23 kDa	1	1	0.196	0.196	4	4	6	6	5.6133	6.4439	22693.6	21618.8	1.05886	0.246911
A0A1D6BQY9_WHEAT	tubulin beta chain	50 kDa	1	1	0.291	0.217	11	8	19	14	25.26	23.628	21769.2	23331.6	1.08396	0.0528989
A0A1D6C057_WHEAT	ketose-bisphosphate aldolase class-II family protein	148 kDa	1	1	0.2	0.161	5	4	5	4	40.229	33.293	25180.2	23821.9	0.98713	0.713139
A0A1D6C7N4_WHEAT	predicted protein	28 kDa	1	1	0.17	0.155	5	4	10	10	13.098	11.814	61572.6	59475.2	1.02045	0.671477
A0A1D6CA07_WHEAT	cytosolic Fe-S cluster assembly factor NBP35	37 kDa	1	0.98	0.121	0.0402	4	2	6	2	5.6133	2.148	77397.5	84110.6	1.09446	0.108774
A0A1D6CB88_WHEAT	lactoylglutathione lyase	33 kDa	1	1	0.443	0.395	13	11	27	26	60.811	54.773	82952.6	82952.6	1.01588	0.562326
A0A1D6CGH8_WHEAT	Histone H3.2	15 kDa	1	1	0.265	0.221	2	2	4	5	27.131	35.441	129267	124002	1.07627	0.406238
A0A1D6CJ08_WHEAT	predicted protein	15 kDa	1	1	0.143	0.143	2	2	2	3	1.8711	3.222	24491.6	24491.6	1.16911	0.0725495
A0A1D6CQ74_WHEAT	NADH dehydrogenase [ubiquinone] 1 beta subcomplex subunit 9	13 kDa	1	1	0.579	0.5	6	5	10	7	11.227	7.5179	34397.1	29125.6	0.973489	0.432576
A0A3B6H5R7_WHEAT	predicted protein	35 kDa	1	1	0.0967	0.199	2	4	3	4	4.6778	4.2959	46987.8	39239	0.688299	0.00738295
A0A1D6CXF2_WHEAT	proteasome subunit alpha type-7-A	27 kDa	1	1	0.285	0.317	3	3	8	5	23.389	18.258	120611	121450	1.00141	0.966626
A0A1D6CXJ5_WHEAT	T-complex protein 1 subunit delta	57 kDa	1	1	0.272	0.281	13	13	18	21	20.582	23.628	80684.3	80684.3	1.03549	0.137148
A0A1D6CXT4_WHEAT	proteasome subunit alpha type-4	27 kDa	1	1	0.156	0.136	4	3	9	7	11.227	15.036	76862.9	77397.5	1.00376	0.931469
A0A1D6CYN6_WHEAT	DCN1-like protein 4 isoform X2	25 kDa	1	1	0.0596	0.11	2	3	3	5	2.8067	6.4439	22073.1	23170.5	1.03555	0.483887
A0A1D6CZK2_WHEAT	B12D protein	10 kDa	1	1	0.368	0.368	4	4	10	11	14.033	16.11	79573.5	74761.1	1.01739	0.490171
A0A1D6D173_WHEAT	monothiol glutaredoxin-S10	19 kDa	1	1	0.435	0.412	6	6	9	15	11.227	19.332	88292.3	82379.6	1.03625	0.242
A0A1D6D1N1_WHEAT	20 kDa chaperonin, chloroplastic	26 kDa	1	1	0.623	0.551	14	13	30	29	37.422	46.181	51063.3	50710.6	0.961722	0.338944
A0A1D6D1Q3_WHEAT	pyrophosphate--fructose 6-phosphate 1-phosphotransferase subunit beta	61 kDa	1	1	0.239	0.327	12	17	29	29	32.744	34.367	55109	52864.1	0.974234	0.210198
A0A1D6D2F0_WHEAT	T-complex protein 1 subunit alpha	59 kDa	1	1	0.292	0.244	14	12	34	28	39.293	34.367	60305.4	59064.4	1.02961	0.119811
A0A1D6D5I2_WHEAT	acyl-CoA-binding protein	10 kDa	1	1	0.478	0.446	2	2	3	5	32.744	23.628	37122.3	38166	0.96309	0.237797
A0A1D6D8Q1_WHEAT	probable polyribonucleotide nucleotidyltransferase 1, chloroplastic	97 kDa	1	1	0.302	0.293	22	22	53	41	60.811	51.551	40063.5	38698.8	1.0243	0.125151
A0A1D6D8Z4_WHEAT	peptide methionine sulfoxide reductase A2-1	20 kDa	1	1	0.249	0.199	4	3	7	6	7.4844	6.4439	125733	131072	1.03883	0.0425578
A0A1D6DB09_WHEAT	fasciclin-like arabinogalactan protein 8	44 kDa	1	1	0.0769	0.0723	3	3	4	4	3.7422	4.2959	151609	161369	1.0211	0.543487
A0A1D6DET1_WHEAT	reactive Intermediate Deaminase A, chloroplastic	19 kDa	1	1	0.567	0.522	9	8	20	20	29.938	33.293	60724.9	61147.3	0.978374	0.341202
A0A1D6DFP1_WHEAT	ATP synthase subunit delta', mitochondrial	29 kDa	1	1	0.136	0.239	3	4	8	8	10.291	11.814	96617.7	102127	0.987577	0.702631
A0A1D6DI56_WHEAT	serine/threonine-protein kinase STY8	50 kDa	1	0.99	0.113	0.0686	5	3	6	3	7.4844	5.3699	128375	128375	1.05353	0.179793
A0A1D6DIM7_WHEAT	obg-like ATPase 1	44 kDa	1	1	0.322	0.289	10	11	18	18	19.647	19.332	39511.9	36865.9	1.12501	0.00157105
A0A1D6RDB4_WHEAT	NADH dehydrogenase [ubiquinone] 1 beta subcomplex subunit 10-B	13 kDa	1	1	0.39	0.457	4	5	8	10	13.098	12.888	85284.7	80127	0.991309	0.6238
A0A1D6RE03_WHEAT	universal stress protein PHOS32	18 kDa	1	1	0.259	0.211	4	4	5	7	4.6778	7.5179	102837	109457	0.989344	0.813555
A0A1D6RH05_WHEAT	cullin-1	87 kDa	1	1	0.0992	0.0858	3	3	3	3	8.42	11.814	50710.6	45703	1.12385	0.0125347
A0A1D6RLV5_WHEAT	isocitrate dehydrogenase [NAD] regulatory subunit 1, mitochondrial	39 kDa	1	1	0.215	0.215	3	3	8	7	14.969	13.962	32995.9	30786.3	1.00099	0.972991
A0A1D6RNP1_WHEAT	probable UDP-arabinose 4-epimerase 2	45 kDa	1	0.99	0.0655	0.0461	3	2	3	2	2.8067	2.148	114898	116502	1.04508	0.500229
A0A1D6RNT0_WHEAT	UDP-N-acetylglucosamine diphosphorylase 2	55 kDa	1	1	0.108	0.189	5	8	9	9	8.42	9.6659	31433.2	28329.2	1.03195	0.202564
A0A1D6RP57_WHEAT	sucrose synthase 7	99 kDa	1	1	0.119	0.125	3	4	4	5	10.291	12.888	46987.8	50360.3	1.03344	0.152479
A0A1D6RP61_WHEAT	coiled-coil domain-containing protein 124	27 kDa	1	1	0.223	0.24	4	6	7	9	9.3555	10.74	168221	163621	1.00837	0.852811
A0A1D6RPU9_WHEAT	THO complex subunit 4B	28 kDa	1	1	0.13	0.156	3	4	5	5	4.6778	5.3699	75281.1	68794.2	1.0193	0.688367
A0A1D6RPZ0_WHEAT	Eukaryotic translation initiation factor 2 subunit alpha	38 kDa	1	1	0.295	0.26	11	10	19	17	20.582	23.628	106464	100025	1.02833	0.236077
A0A1D6RQA5_WHEAT	COP9 signalosome complex subunit 2	51 kDa	1	1	0.0866	0.0866	4	3	5	3	4.6778	3.222	49667	43841.2	1.08369	0.0237068
A0A1D6S561_WHEAT	predicted protein	21 kDa	1	1	0.321	0.321	6	6	11	9	11.227	11.814	76862.9	68794.2	1.05772	0.0681931
A0A1D6SDJ6_WHEAT	hypothetical protein TRIUR3_22357	40 kDa	1	1	0.131	0.0778	5	2	7	3	6.5489	3.222	70239.7	70239.7	1.00033	0.993217
A0A1D6SDQ8_WHEAT	predicted protein	17 kDa	1	1	0.231	0.231	3	3	7	5	10.291	8.5919	31433.2	28724.6	1.03719	0.0135388
A0A1D6SEC2_WHEAT	vesicle-associated membrane protein 711	25 kDa	1	1	0.158	0.204	4	3	6	4	6.5489	8.5919	93326.6	90147.5	1.01835	0.68153
A0A2P1AAS7_WHEAT	ABC transporter F family member 1	66 kDa	1	1	0.191	0.11	11	6	16	7	16.84	7.5179	75804.7	74761.1	1.05203	0.121298
A0A2X0RYL5_WHEAT	calvin cycle protein CP12-1, chloroplastic-like	13 kDa	1	1	0.198	0.198	2	2	6	6	16.84	19.332	185364	181549	0.985106	0.624424
A0A2X0S089_WHEAT	lactoylglutathione lyase	26 kDa	1	1	0.429	0.333	11	9	21	13	34.615	22.554	58656.4	58656.4	1.06811	0.00960146
A0A3B6IKQ7_WHEAT	phosphomethylpyrimidine synthase, chloroplastic	72 kDa	1	1	0.145	0.0824	10	4	12	5	11.227	5.3699	93975.7	84695.6	0.753897	0.0108823
A0A2X0S2S5_WHEAT	mitochondrial import inner membrane translocase subunit TIM44-2	55 kDa	1	1	0.14	0.0535	7	2	8	2	8.42	2.148	65991.8	66450.8	0.986607	0.602976
A0A2X0S322_WHEAT	protein WEAK CHLOROPLAST MOVEMENT UNDER BLUE LIGHT 1-like	93 kDa	1	1	0.118	0.136	10	12	12	17	13.098	19.332	70728.3	69272.7	1.0474	0.0674405
A0A2X0S3G3_WHEAT	protein bem46	37 kDa	1	1	0.0729	0.0729	2	2	2	2	1.8711	2.148	59888.9	65991.8	1.21038	0.00241142
A0A2X0S3K1_WHEAT	GDSL esterase/lipase At3g26430	43 kDa	1	1	0.134	0.104	6	5	9	7	8.42	9.6659	147464	158048	1.03278	0.481626
A0A2X0S3L7_WHEAT	cell wall protein IFF6-like	46 kDa	1	1	0.178	0.16	6	5	8	6	7.4844	6.4439	122295	117313	0.943533	0.107455
A0A2X0S3V8_WHEAT	Peptidyl-prolyl cis-trans isomerase CYP37, chloroplastic	48 kDa	1	1	0.42	0.425	18	20	50	56	74.844	90.215	73222.5	73731.8	1.00363	0.792678
A0A2X0S450_WHEAT	predicted protein	48 kDa	1	1	0.131	0.0828	5	3	7	4	6.5489	4.2959	102127	93326.6	0.971294	0.12747
A0A2X0S4A3_WHEAT	eukaryotic translation initiation factor-related	59 kDa	1	1	0.142	0.0862	6	4	9	6	8.42	6.4439	66913.1	62432.1	1.01973	0.609278
A0A2X0S4L6_WHEAT	COP9 signalosome complex subunit 7 isoform X1	29 kDa	1	1	0.28	0.28	6	6	10	7	11.227	10.74	43538.4	40905.3	1.01224	0.251092
A0A2X0S595_WHEAT	NADH dehydrogenase [ubiquinone] flavoprotein 1, mitochondrial	55 kDa	1	1	0.125	0.15	6	7	11	16	19.647	30.072	56266.9	54728.3	1.03517	0.0409231
A0A2X0S5H1_WHEAT	chromatin remodeling protein EBS	25 kDa	1	1	0.22	0.138	5	3	9	6	8.42	7.5179	177813	158048	1.05265	0.182035
A0A2X0S5Q2_WHEAT	cytochrome c1-2, heme protein, mitochondrial	33 kDa	1	1	0.138	0.191	5	6	14	15	16.84	18.258	43538.4	44146.1	1.00179	0.851251
A0A2X0S675_WHEAT	predicted protein	39 kDa	1	1	0.447	0.345	14	11	27	24	29.938	30.072	67378.5	62432.1	1.08066	0.258346
A0A2X0S6A4_WHEAT	importin beta-like SAD2	120 kDa	1	0.99	0.0642	0.0201	6	2	7	2	8.42	2.148	62000.8	66450.8	1.0401	0.576665
A0A2X0S730_WHEAT	probable protein phosphatase 2C 41	31 kDa	1	1	0.0986	0.113	4	3	4	4	3.7422	4.2959	100721	88292.3	0.933191	0.00592903
A0A2X0S7E3_WHEAT	prohibitin-3, mitochondrial	31 kDa	1	1	0.305	0.225	5	5	7	8	14.033	16.11	29532.2	28329.2	0.938139	0.196473
A0A2X0S855_WHEAT	Polyadenylate-binding protein 2	72 kDa	1	1	0.205	0.221	11	12	19	18	17.775	24.702	57052.4	58251.2	1.00529	0.74028
A0A2X0S9F8_WHEAT	naked endosperm1	69 kDa	1	1	0.0363	0.0317	3	2	3	3	2.8067	3.222	60724.9	55878.3	1.03578	0.549822
A0A3B6A0V8_WHEAT	anthocyanidin 5,3-O-glucosyltransferase-like	51 kDa	1	1	0.0633	0.0654	3	3	4	3	4.6778	3.222	93975.7	97966.4	0.701997	0.000331231
A0A2X0SDK5_WHEAT	Serine/threonine-protein kinase SAPK5	44 kDa	1	0.99	0.187	0.194	5	5	6	5	12.162	11.814	117313	115698	0.978997	0.674226
A0A2X0SDQ5_WHEAT	transcription-associated protein 1-like	439 kDa	1	1	0.0155	0.00903	6	3	6	4	5.6133	4.2959	15393.1	13969.6	1.08536	0.382329
A0A2X0SEJ8_WHEAT	protein transport protein SEC31 homolog B	123 kDa	1	1	0.169	0.127	18	14	26	22	27.131	26.85	36865.9	34877.3	1.12738	0.429814
A0A2X0SGH3_WHEAT	probable proteasome inhibitor	31 kDa	1	1	0.171	0.171	3	4	4	6	4.6778	7.5179	9410.14	8539.88	1.03575	0.436455
A0A2X0SGZ9_WHEAT	UPF0613 protein PB24D3.06c	41 kDa	1	1	0.136	0.175	4	5	7	7	8.42	8.5919	54728.3	63303.6	1.05612	0.0895618
A0A2X0SI00_WHEAT	dirigent protein 1	23 kDa	1	1	0.0852	0.0852	2	2	6	3	5.6133	3.222	150562	158048	1.06904	0.218095
A0A2X0SIL1_WHEAT	probable phosphoribosylformylglycinamidine synthase, chloroplastic/mitochondrial	156 kDa	1	1	0.134	0.14	9	6	13	9	35.551	34.367	16612.7	16270.8	0.991854	0.92255
A0A2X0SIM8_WHEAT	Cytochrome b-c1 complex subunit Rieske, mitochondrial	30 kDa	1	1	0.289	0.304	8	8	15	14	19.647	19.332	43237.6	45073.8	1.05886	0.00306976
A0A2X0SIY5_WHEAT	ubiquitin carboxyl-terminal hydrolase MINDY-3	70 kDa	1	1	0.0845	0.0676	3	3	3	3	3.7422	4.2959	16046.8	15825.9	1.00479	0.858775
A0A2X0SLI3_WHEAT	40S ribosomal protein S6-2	28 kDa	1	0.99	0.224	0.224	3	3	4	3	9.3555	11.814	84695.6	80127	0.966069	0.362869
A0A2X0SME0_WHEAT	HBS1-like protein isoform X1	74 kDa	1	1	0.0676	0.05	4	3	4	3	3.7422	3.222	37122.3	37640.5	1.08814	0.154128
A0A2X0SN42_WHEAT	Polyadenylate-binding protein RBP45C	51 kDa	1	1	0.123	0.123	4	5	5	6	5.6133	7.5179	112534	102837	1.04551	0.152881
A0A2X0SNJ0_WHEAT	40S ribosomal protein S12	15 kDa	1	1	0.336	0.189	6	3	11	7	14.969	10.74	101421	103552	1.00681	0.746738
A0A2X0ST42_WHEAT	myosin-10 isoform X1	201 kDa	1	1	0.0829	0.0734	3	3	3	3	20.582	20.406	86475.3	84695.6	0.98016	0.692201
A0A2X0TJ32_WHEAT	DExH-box ATP-dependent RNA helicase DExH10	113 kDa	1	1	0.0586	0.0338	6	3	7	4	6.5489	4.2959	87076.8	95950.3	0.923872	0.111073
A0A2X0TKP9_WHEAT	ATP synthase subunit gamma, chloroplastic	40 kDa	1	1	0.357	0.357	17	16	47	44	190.85	220.17	45703	45703	0.926342	0.00917959
A0A2X0TM72_WHEAT	vacuolar protein-sorting-associated protein 11 homolog	108 kDa	1	1	0.0805	0.0606	7	5	8	7	7.4844	7.5179	39786.7	41476.3	1.0251	0.41739
A0A2X0TMD8_WHEAT	golgin subfamily A member 6-like protein 22	74 kDa	0.95	0.98	0.0347	0.0227	2	2	2	2	1.8711	3.222	149522	171756	0.960564	0.42239
A0A2X0TNC4_WHEAT	30S ribosomal protein 3, chloroplastic	25 kDa	1	0.99	0.0877	0.0877	3	2	4	5	4.6778	6.4439	77397.5	70239.7	0.914871	0.17406
A0A2X0TRX7_WHEAT	eukaryotic translation initiation factor 4G	203 kDa	1	1	0.11	0.0956	19	15	23	19	24.324	21.48	28724.6	26615.9	1.07395	0.493143
A0A2X0TT00_WHEAT	indole-3-acetaldehyde oxidase	150 kDa	1	1	0.0683	0.0525	8	6	8	6	8.42	8.5919	50710.6	48308.9	1.16714	0.0151637
A0A2X0TTC8_WHEAT	probable inactive purple acid phosphatase 2	73 kDa	1	1	0.0368	0.0368	2	2	4	3	3.7422	3.222	37380.5	32093.6	1.03591	0.536109
C7AE91_WHEAT	predicted protein	17 kDa	1	1	0.136	0.136	3	3	7	5	12.162	9.6659	99334	96617.7	0.558203	1.65021e-06
A0A2X0TUH3_WHEAT	beta-amylase	57 kDa	1	1	0.415	0.366	17	15	32	35	39.293	69.809	62866.3	59888.9	1.00375	0.916408
A0A2X0TUN7_WHEAT	calcium-dependent protein kinase	60 kDa	1	1	0.0536	0.0407	3	2	5	3	5.6133	3.222	53974.9	52136.3	1.0772	0.118457
A0A2X0TVI7_WHEAT	oxygen-evolving enhancer protein 2, chloroplastic	27 kDa	1	1	0.537	0.537	15	15	42	45	300.31	368.38	47314.7	45073.8	0.965944	0.205866
A0A3B6LKX6_WHEAT	bifunctional aspartokinase/homoserine dehydrogenase 2, chloroplastic isoform X1	100 kDa	1	1	0.0951	0.0951	8	9	8	11	9.3555	16.11	33689.2	31000.4	0.748035	0.00515621
A0A341P0J7_WHEAT	60S ribosomal protein L18-3	21 kDa	1	1	0.262	0.187	4	3	11	9	16.84	18.258	63743.9	63303.6	1.00966	0.781995
A0A341P3K0_WHEAT	importin subunit beta-1	96 kDa	1	1	0.129	0.0772	7	5	9	7	14.033	9.6659	27554.5	27554.5	1.03419	0.369972
A0A341PIP8_WHEAT	mitochondrial dicarboxylate/tricarboxylate transporter DTC	32 kDa	1	1	0.387	0.384	6	7	14	21	45.842	59.069	42347.8	44453.2	1.03576	0.300959
A0A341PNY3_WHEAT	U4/U6 small nuclear ribonucleoprotein Prp31 homolog	49 kDa	1	0.99	0.0637	0.0462	3	2	3	2	2.8067	2.148	44146.1	40905.3	1.01541	0.742682
A0A341PQY9_WHEAT	FACT complex subunit SSRP1-B	71 kDa	1	1	0.0684	0.0762	3	4	3	4	2.8067	4.2959	86475.3	80127	1.05792	0.157676
A0A341RB08_WHEAT	NADH-plastoquinone oxidoreductase subunit I (chloroplast)	21 kDa	1	1	0.231	0.313	4	5	8	9	9.3555	11.814	65991.8	68319	0.964044	0.0387924
A0A3B6QFX0_WHEAT	lipoxygenase 2.3, chloroplastic	102 kDa	1	1	0.156	0.134	14	11	21	19	21.518	21.48	55492.3	59888.9	0.788196	0.000207336
A0A341UJ68_WHEAT	protein transport protein SEC23-like	86 kDa	1	1	0.107	0.0844	6	5	9	7	10.291	10.74	37902.4	41476.3	1.10211	0.00490188
A0A341VDM8_WHEAT	Serine/threonine-protein phosphatase 2A 65 kDa regulatory subunit A beta isoform	65 kDa	1	1	0.113	0.142	7	9	14	18	14.033	23.628	82952.6	83529.6	1.06026	0.16899
A0A341VGU7_WHEAT	protein XAP5 CIRCADIAN TIMEKEEPER	39 kDa	1	1	0.116	0.0671	4	2	5	3	4.6778	3.222	54728.3	61147.3	1.02247	0.728834
A0A341VXI7_WHEAT	aquaporin PIP1-5	31 kDa	1	1	0.116	0.116	3	3	7	6	12.162	15.036	40342.1	38967.9	0.989262	0.695047
A0A341W7H8_WHEAT	dirigent protein 1	17 kDa	1	1	0.315	0.297	4	3	13	11	48.649	47.255	16844.6	15716.6	1.06198	0.0397105
A0A341WSR4_WHEAT	glycerate dehydrogenase	42 kDa	1	1	0.583	0.609	21	23	67	69	164.66	163.25	59475.2	58656.4	0.9738	0.382914
A0A341WWT4_WHEAT	vacuolar protein sorting-associated protein 29	22 kDa	1	1	0.11	0.145	3	3	4	5	3.7422	5.3699	149522	151609	0.993048	0.735911
A0A341X0W9_WHEAT	universal stress protein A-like protein	20 kDa	1	1	0.435	0.271	9	5	14	10	16.84	12.888	79573.5	81245.5	1.13658	0.00137292
A0A341XN98_WHEAT	cytosolic invertase 1	63 kDa	1	1	0.118	0.132	6	6	11	11	10.291	12.888	46020.8	47314.7	1.0335	0.558196
A0A341Y4U2_WHEAT	V-type proton ATPase catalytic subunit A	68 kDa	1	1	0.589	0.584	30	31	87	92	275.05	235.2	49667	48983.2	1.03348	0.00246737
A0A341YDG0_WHEAT	nuclear transport factor 2	13 kDa	1	1	0.451	0.451	4	4	9	9	13.098	18.258	42055.3	40622.7	1.00716	0.740493
A0A341YEW4_WHEAT	chlorophyll a-b binding protein 1B-21, chloroplastic	26 kDa	1	1	0.114	0.114	5	5	15	15	35.551	33.293	80684.3	88292.3	1.02705	0.691153
A0A341YYL5_WHEAT	succinate dehydrogenase [ubiquinone] iron-sulfur subunit 1, mitochondrial isoform X2	31 kDa	0.99	1	0.199	0.199	3	2	5	3	12.162	18.258	84695.6	87076.8	0.951511	0.38267
A0A341Z185_WHEAT	copper transport protein ATX1	8 kDa	1	1	0.558	0.558	4	4	7	7	11.227	11.814	33689.2	34636.4	0.989691	0.778882
A0A341Z8D2_WHEAT	putative 4-hydroxy-4-methyl-2-oxoglutarate aldolase 2	18 kDa	1	1	0.435	0.232	4	2	7	5	18.711	15.036	56266.9	58251.2	1.06009	0.342628
A0A341ZAA7_WHEAT	lipid transfer protein	9 kDa	1	1	0.327	0.398	2	3	5	6	13.098	17.184	135694	127488	1.76245	0.0176976
A0A341ZHG0_WHEAT	ras-related protein RIC2	24 kDa	1	1	0.313	0.189	6	4	10	7	13.098	13.962	10809.4	11113.3	0.982918	0.915221
A0A341ZKW5_WHEAT	NADH dehydrogenase subunit 9 (mitochondrion)	23 kDa	1	1	0.189	0.184	4	3	7	8	11.227	8.5919	37380.5	36107.2	1.08491	0.00326686
A0A341ZLR3_WHEAT	ribosomal protein S7 (chloroplast)	18 kDa	1	1	0.237	0.115	4	2	6	2	7.4844	2.148	70239.7	69272.7	1.06608	0.399819
A0A3B5XSZ5_WHEAT	photosynthetic NDH subunit of lumenal location 5, chloroplastic	26 kDa	1	1	0.412	0.302	3	2	3	2	41.164	31.146	8779.97	8422.31	1.02345	0.77796
A0A3B5XT20_WHEAT	50S ribosomal protein L28, chloroplastic	15 kDa	1	1	0.288	0.237	2	2	4	4	8.42	8.5919	128375	124002	0.996509	0.95126
A0A3B5XTJ6_WHEAT	protein RAE1	38 kDa	1	1	0.178	0.137	4	3	6	3	5.6133	3.222	47643.8	46987.8	0.929458	0.128114
A0A3B5XTV6_WHEAT	cysteine-rich repeat secretory protein 55-like	29 kDa	1	1	0.165	0.125	4	3	6	5	9.3555	8.5919	56658.3	53602	0.936213	0.162298
A0A3B5XTY5_WHEAT	legumin-like protein	38 kDa	1	1	0.408	0.402	16	14	37	29	42.1	39.737	4737.79	3875.05	0.995556	0.929864
A0A3B5XTZ8_WHEAT	NAD(P)-binding Rossmann-fold superfamily protein	32 kDa	1	1	0.391	0.331	10	9	29	17	33.68	22.554	62000.8	62000.8	0.957581	0.497493
A0A3B5XU15_WHEAT	outer envelope pore protein 16, chloroplastic	15 kDa	1	1	0.521	0.382	2	2	4	3	25.26	20.406	58251.2	59064.4	1.04091	0.263491
A0A3B5XU69_WHEAT	fatty-acid-binding protein 3, chloroplastic	29 kDa	1	1	0.278	0.226	7	5	10	8	11.227	9.6659	93975.7	87682.4	0.96811	0.301984
A0A3B5XUH9_WHEAT	Serine/arginine-rich splicing factor RS2Z32	38 kDa	0.99	0.98	0.0439	0.0439	2	2	3	2	2.8067	2.148	55878.3	49667	1.00852	0.858205
A0A3B5XUI8_WHEAT	50S ribosomal protein L10, chloroplastic-like	21 kDa	1	1	0.139	0.237	2	4	2	5	1.8711	5.3699	24491.6	20452.6	1.00601	0.935681
A0A3B5XUN0_WHEAT	predicted protein	53 kDa	1	1	0.0835	0.0334	4	2	4	4	3.7422	4.2959	83529.6	85284.7	0.989065	0.756443
A0A3B5XUW9_WHEAT	ADP-ribosylation factor-related protein 1	23 kDa	1	0.99	0.0936	0.103	2	2	2	2	1.8711	2.148	36358.4	38698.8	1.10692	0.211027
A0A3B6IKB3_WHEAT	2-methyl-6-phytyl-1,4-hydroquinone methyltransferase 2, chloroplastic	32 kDa	1	1	0.217	0.149	3	2	4	3	10.291	4.2959	28133.5	29737.6	0.833753	0.0230599
A0A3B5XV46_WHEAT	DUF724 domain-containing protein 3	50 kDa	1	1	0.101	0.146	2	2	2	2	5.6133	11.814	34877.3	32541.7	1.14478	0.171311
A0A3B5XV82_WHEAT	probable glutathione S-transferase GSTF1	25 kDa	1	1	0.297	0.297	8	8	21	20	31.809	32.22	123145	123145	1.0467	0.211912
A0A3B5XV99_WHEAT	subtilisin-chymotrypsin inhibitor CI-1B	8 kDa	1	1	0.595	0.595	2	2	3	2	9.3555	11.814	11665.8	15500.2	1.03852	0.782761
A0A3B5XVA1_WHEAT	pto-interacting protein 1 isoform X1	42 kDa	1	1	0.263	0.221	9	7	15	12	15.904	12.888	34877.3	34877.3	0.977941	0.202683
A0A3B5XVE8_WHEAT	E3 UFM1-protein ligase 1 homolog	30 kDa	1	1	0.287	0.254	4	2	7	4	14.969	13.962	114105	131072	1.13207	0.0640841
A0A3B5XVG1_WHEAT	serine carboxypeptidase 2	54 kDa	1	1	0.133	0.236	2	2	3	4	13.098	23.628	159147	174154	0.916912	0.171904
A0A3B5XVH9_WHEAT	Peroxidase 2	35 kDa	1	1	0.208	0.242	6	7	13	12	17.775	27.924	8599.28	7082.29	1.12038	0.549312
A0A3B5XVJ2_WHEAT	Aspartic proteinase	54 kDa	1	1	0.129	0.116	6	5	13	11	15.904	15.036	35364.2	36358.4	1.12769	0.00993292
A0A3B5XVK4_WHEAT	Germin-like protein 5-1	27 kDa	1	1	0.137	0.137	2	2	3	2	5.6133	6.4439	34397.1	31872	1.11856	0.216311
A0A3B5XVN7_WHEAT	RNA-binding protein 8A	23 kDa	1	1	0.182	0.182	3	3	5	4	5.6133	5.3699	95287.5	91405.9	1.16657	0.0489748
A0A3B5XVP1_WHEAT	bifunctional protein FolD 2	35 kDa	1	1	0.407	0.262	15	10	28	24	27.131	25.776	134757	131072	1.00164	0.891586
I7FHT3_WHEAT	predicted protein	25 kDa	1	1	0.157	0.157	4	4	5	4	6.5489	4.2959	101421	103552	0.738626	3.94095e-05
A0A3B5XVU2_WHEAT	pyridoxal phosphate homeostasis protein	26 kDa	1	1	0.3	0.14	7	3	9	4	8.42	4.2959	136638	130167	1.03097	0.245314
A0A3B5XVW0_WHEAT	nifU-like protein 4, mitochondrial	29 kDa	1	1	0.154	0.154	4	4	8	7	7.4844	9.6659	60724.9	62866.3	1.14014	0.0116001
A0A3B5XVW1_WHEAT	cullin-1	87 kDa	1	1	0.103	0.0927	8	8	10	11	10.291	12.888	26249.5	25888.1	1.16682	0.00938092
A0A3B5XVY0_WHEAT	REF/SRPP-like protein OsI_017815	27 kDa	1	1	0.468	0.206	10	5	18	8	19.647	9.6659	75804.7	81810.6	1.08351	0.076879
A0A3B5XVY2_WHEAT	dnaJ protein ERDJ3B	39 kDa	1	0.98	0.08	0.0543	4	2	6	2	5.6133	2.148	97966.4	86475.3	0.887105	0.00888655
A0A3B5XVY7_WHEAT	dihydrolipoyl dehydrogenase 1, chloroplastic	59 kDa	1	1	0.327	0.228	15	10	26	22	29.938	24.702	38166	37122.3	1.02821	0.211869
A0A3B5XW00_WHEAT	protease Do-like 2, chloroplastic	65 kDa	1	1	0.192	0.215	13	12	28	20	33.68	25.776	51418.5	56266.9	0.900208	0.0138133
A0A3B5XW23_WHEAT	kinesin-like protein KIN-13A	83 kDa	1	1	0.0537	0.0456	3	3	4	4	3.7422	4.2959	30786.3	28526.2	0.968322	0.367793
A0A3B5XW54_WHEAT	dihydrolipoyl dehydrogenase 1, mitochondrial	53 kDa	1	1	0.542	0.566	26	26	60	58	86.071	93.437	55492.3	54728.3	0.977679	0.289148
A0A3B5XWI3_WHEAT	ATP10 protein	29 kDa	1	1	0.119	0.119	3	3	3	4	2.8067	4.2959	56658.3	59475.2	0.975522	0.630758
A0A3B5XWK2_WHEAT	protein Hook homolog 3 isoform X1	75 kDa	1	1	0.0619	0.071	4	4	6	4	5.6133	4.2959	37380.5	40905.3	1.07194	0.147089
A0A3B5XWK9_WHEAT	1,4-dihydroxy-2-naphthoyl-CoA thioesterase 1	18 kDa	1	1	0.127	0.179	2	3	3	5	2.8067	5.3699	48983.2	53231.8	1.1141	0.198533
A0A3B5XWP8_WHEAT	serine/threonine-protein kinase tricorner	60 kDa	1	0.98	0.0381	0.0438	2	2	2	2	1.8711	2.148	90147.5	95287.5	0.979579	0.816317
A0A3B5XWR2_WHEAT	Proteasome subunit beta type-7-A	29 kDa	1	1	0.11	0.176	3	5	7	10	8.42	12.888	57449.2	55492.3	1.01103	0.684738
A0A3B6CCF0_WHEAT	aquaporin PIP2-5	30 kDa	1	1	0.11	0.0724	3	2	4	4	3.7422	4.2959	169391	133826	0.809847	0.0181947
ATPI_WHEAT	ATP synthase CF0 subunit IV (chloroplast)	27 kDa	0.99	0.99	0.0648	0.0324	3	2	6	4	6.5489	4.2959	137588	169391	0.859068	0.120918
A0A3B5XX28_WHEAT	ras-related protein Rab11D	24 kDa	1	1	0.206	0.229	4	4	5	5	10.291	13.962	82379.6	82379.6	1.00329	0.919001
A0A3B5XX39_WHEAT	60S ribosomal protein L11	21 kDa	1	1	0.311	0.378	7	7	17	18	29.002	33.293	45703	42347.8	1.04367	0.129453
A0A3B5XX47_WHEAT	stromal 70 kDa heat shock-related protein, chloroplastic	73 kDa	1	1	0.396	0.354	13	11	30	24	128.17	148.21	57848.8	56658.3	0.994684	0.836383
A0A3B5XX57_WHEAT	pentatricopeptide repeat-containing protein MRL1, chloroplastic isoform X1	117 kDa	1	1	0.0473	0.0185	4	2	5	2	4.6778	2.148	41476.3	45387.3	0.959348	0.601597
A0A3B6I412_WHEAT	predicted protein	35 kDa	1	1	0.0784	0.119	2	3	4	5	3.7422	7.5179	19893.4	20882.4	0.820644	0.00654394
A0A3B5XXD9_WHEAT	NagB/RpiA/CoA transferase-like superfamily protein	45 kDa	1	1	0.123	0.0363	5	2	7	3	6.5489	3.222	97289.7	97966.4	1.09845	0.0985052
A0A3B5XXL3_WHEAT	protein fluG	93 kDa	1	1	0.0999	0.0844	9	7	10	10	10.291	10.74	97966.4	101421	0.92603	0.073777
A0A3B5XXL7_WHEAT	protein ACTIVITY OF BC1 COMPLEX KINASE 3, chloroplastic	77 kDa	1	1	0.281	0.332	19	21	30	32	33.68	37.589	52136.3	50360.3	1.07568	0.0314207
A0A3B5XXM3_WHEAT	tobamovirus multiplication protein 2A	29 kDa	1	1	0.148	0.148	2	2	3	4	4.6778	4.2959	30786.3	26432	1.08304	0.177579
A0A3B5XXM9_WHEAT	carbon catabolite repressor protein 4 homolog 1	67 kDa	1	1	0.0876	0.0876	5	4	7	5	6.5489	6.4439	140479	130167	1.00114	0.977648
A0A3B5XXQ3_WHEAT	Haloacid dehalogenase-like hydrolase domain-containing protein 1A isoform 1	44 kDa	1	1	0.113	0.0957	4	3	9	6	9.3555	8.5919	86475.3	76332	1.09102	0.183174
A0A3B5XXQ5_WHEAT	ATP synthase subunit gamma, mitochondrial	36 kDa	1	1	0.202	0.172	8	8	21	22	29.938	30.072	92041.7	90147.5	1.02106	0.167072
A0A3B5XXT0_WHEAT	ATPase subunit 8 (mitochondrion)	18 kDa	1	1	0.192	0.186	4	3	6	5	7.4844	7.5179	38698.8	38698.8	1.11313	0.0888033
A0A3B5XXU3_WHEAT	acyltransferase-like protein At1g54570, chloroplastic	77 kDa	1	1	0.09	0.0885	5	6	6	6	5.6133	6.4439	51418.5	54350.3	1.03884	0.408424
A0A3B5XXV7_WHEAT	heat shock 70 kDa protein 15	93 kDa	1	1	0.24	0.232	4	5	7	6	48.649	45.107	97289.7	98647.9	1.03577	0.13312
A0A3B6KQ30_WHEAT	Purple acid phosphatase 2	52 kDa	1	1	0.0521	0.0911	2	3	2	4	1.8711	4.2959	50710.6	52498.9	0.813471	0.0189876
A0A3B5XXY4_WHEAT	splicing factor 3B subunit 4	40 kDa	1	1	0.0761	0.0761	2	2	4	3	4.6778	3.222	62000.8	61572.6	1.00365	0.858492
A0A3B5XXZ3_WHEAT	predicted protein	30 kDa	1	1	0.129	0.139	3	3	3	4	2.8067	4.2959	36107.2	34159.5	0.869118	0.0301632
A0A3B5XXZ4_WHEAT	Serine/threonine protein phosphatase 2A regulatory subunit B''alpha	62 kDa	1	1	0.15	0.161	8	8	9	10	8.42	12.888	117313	121450	1.05174	0.147978
A0A3B5XY50_WHEAT	28S ribosomal protein S29, mitochondrial	52 kDa	1	1	0.0936	0.0702	4	3	4	3	3.7422	3.222	124002	125733	0.997932	0.957884
A0A3B5XY59_WHEAT	coatomer subunit gamma-2	99 kDa	1	1	0.256	0.225	20	17	31	27	34.615	36.515	29737.6	28329.2	0.973167	0.485616
A0A3B5XY63_WHEAT	heterogeneous nuclear ribonucleoprotein 1	45 kDa	1	1	0.119	0.106	5	5	9	8	9.3555	12.888	18561.2	21920.6	1.05397	0.129068
A0A3B5XYB6_WHEAT	myosin1	134 kDa	1	0.99	0.0653	0.0168	7	2	7	2	6.5489	2.148	61147.3	57052.4	0.994781	0.852614
A0A3B5XYI9_WHEAT	pre-mRNA-processing protein 40C isoform X2	97 kDa	0.99	1	0.0249	0.0249	2	2	2	2	1.8711	2.148	39786.7	43538.4	1.09746	0.0189073
A0A3B5XYK1_WHEAT	trafficking protein particle complex subunit 13	51 kDa	1	1	0.124	0.0983	5	4	7	5	6.5489	5.3699	52864.1	48983.2	0.985929	0.772621
A0A3B5XYN4_WHEAT	alpha-galactosidase	41 kDa	1	1	0.421	0.418	15	14	26	29	33.68	37.589	51776.1	49323.9	0.967991	0.089274
A0A3B5XYR3_WHEAT	NAD-dependent malic enzyme 59 kDa isoform, mitochondrial	68 kDa	1	1	0.193	0.172	12	10	19	18	23.389	25.776	88292.3	85877.9	1.01743	0.402355
A0A3B5XYS0_WHEAT	rubisco accumulation factor 1, chloroplastic-like	52 kDa	1	1	0.237	0.228	11	9	22	19	29.002	27.924	78478	80127	0.95832	0.134536
A0A3B5XYS8_WHEAT	low-temperature-induced 65 kDa protein-like	62 kDa	1	0.97	0.233	0.262	3	2	3	3	21.518	24.702	129267	114105	1.23671	0.0083003
A0A3B5XYT4_WHEAT	chaperone protein dnaJ 13	60 kDa	1	1	0.0574	0.0315	3	2	4	2	3.7422	3.222	29737.6	32316.9	1.06857	0.167975
A0A3B5XYU1_WHEAT	maf-like protein DDB_G0281937	31 kDa	1	1	0.0557	0.0906	2	3	3	3	2.8067	3.222	110985	107204	0.949292	0.383152
A0A3B5XYU4_WHEAT	Monothiol glutaredoxin-S11	53 kDa	1	1	0.207	0.18	6	5	10	7	10.291	7.5179	17079.8	16158.4	1.01172	0.855324
A0A3B5XYW5_WHEAT	probable serine protease EDA2	54 kDa	1	1	0.112	0.116	6	5	8	6	7.4844	7.5179	71220.3	66913.1	1.02147	0.396885
A0A3B5XYX3_WHEAT	Protochlorophyllide reductase B, chloroplastic	45 kDa	1	1	0.353	0.324	2	2	4	3	26.195	31.146	26432	21469.5	0.87572	0.0365728
A0A3B5XYZ9_WHEAT	thylakoid lumenal 17.4 kDa protein, chloroplastic	24 kDa	1	1	0.548	0.425	10	8	31	26	66.424	67.661	56266.9	52864.1	1.0396	0.186464
A0A3B5XZ04_WHEAT	glutamyl tRNA reductase	58 kDa	1	1	0.0733	0.0733	3	5	4	5	4.6778	5.3699	56266.9	54350.3	0.829661	0.0515923
A0A3B5XZ19_WHEAT	benzyl alcohol O-benzoyltransferase	50 kDa	1	1	0.0648	0.0454	3	2	4	3	4.6778	3.222	72214.5	65083.3	0.853238	0.0400422
A0A3B5XZ27_WHEAT	tyrosine--tRNA ligase, chloroplastic/mitochondrial	56 kDa	1	1	0.223	0.174	10	9	14	14	14.969	16.11	39511.9	39239	1.00447	0.882713
A0A3B5XZ28_WHEAT	DEAD-box ATP-dependent RNA helicase 8	59 kDa	1	1	0.126	0.059	5	3	8	3	8.42	3.222	43841.2	42055.3	1.12413	0.305248
A0A3B5XZ46_WHEAT	probable phosphoribosylformylglycinamidine synthase, chloroplastic/mitochondrial	156 kDa	1	1	0.198	0.186	26	23	50	43	52.391	53.699	42642.4	46663.3	0.987483	0.574064
A0A3B5XZ47_WHEAT	peptidyl-prolyl cis-trans isomerase PASTICCINO1	70 kDa	1	1	0.0897	0.0769	6	5	8	5	7.4844	5.3699	81810.6	82379.6	0.989082	0.760394
A0A3B5XZ94_WHEAT	pyridoxal reductase, chloroplastic	41 kDa	1	1	0.0747	0.0827	3	3	6	5	5.6133	5.3699	50360.3	64187.3	1.08143	0.152324
A0A3B5XZB9_WHEAT	probable trehalase	66 kDa	0.95	1	0.0372	0.0338	2	2	2	2	1.8711	3.222	69754.6	80127	0.995845	0.948089
A0A3B5XZC2_WHEAT	plant UBX domain-containing protein 10	51 kDa	1	1	0.109	0.0848	4	3	6	6	7.4844	7.5179	23170.5	23493.9	1.0593	0.173638
A0A3B5XZD0_WHEAT	abscisic acid receptor PYR1	23 kDa	1	1	0.346	0.431	6	8	12	15	21.518	22.554	64633.7	62432.1	1.0029	0.926711
A0A3B5XZF4_WHEAT	Inositol-tetrakisphosphate 1-kinase 1	39 kDa	1	1	0.115	0.129	4	4	6	6	6.5489	6.4439	84110.6	80684.3	1.02939	0.395298
A0A1D6CV91_WHEAT	NADPH HC toxin reductase	42 kDa	1	1	0.125	0.0638	5	3	9	6	8.42	6.4439	74761.1	75281.1	0.704807	0.00359089
A0A3B5XZG7_WHEAT	probable prefoldin subunit 5	17 kDa	1	1	0.333	0.353	5	4	6	5	6.5489	6.4439	21469.5	21173.9	1.00865	0.87603
A0A3B5XZH0_WHEAT	probable inactive shikimate kinase like 2, chloroplastic	35 kDa	1	1	0.0963	0.124	3	4	4	5	4.6778	5.3699	119778	110218	0.936353	0.328254
A0A3B5XZH8_WHEAT	plastidal glycolate/glycerate translocator 1, chloroplastic	56 kDa	1	1	0.0317	0.0317	2	2	4	4	4.6778	5.3699	34877.3	34159.5	1.04671	0.591292
A0A3B5XZI9_WHEAT	alpha-galactosidase 1	45 kDa	1	1	0.303	0.374	9	11	24	20	31.809	27.924	35364.2	32316.9	0.921879	0.160167
A0A3B5XZJ7_WHEAT	protein TIC110, chloroplastic	112 kDa	1	1	0.308	0.305	2	2	3	4	161.85	158.95	29944.4	29532.2	0.979715	0.201407
A0A3B5XZJ9_WHEAT	predicted protein	25 kDa	1	1	0.203	0.13	4	3	4	3	4.6778	4.2959	116502	111757	1.00332	0.95984
A0A3B5XZL5_WHEAT	mitochondrial carnitine/acylcarnitine carrier-like protein	30 kDa	1	1	0.291	0.284	6	6	9	8	10.291	17.184	63743.9	68794.2	0.946058	0.00215051
A0A3B5XZM9_WHEAT	dnaJ homolog subfamily C GRV2	281 kDa	1	1	0.0462	0.0237	11	5	12	6	12.162	6.4439	49323.9	47314.7	1.07029	0.209904
A0A3B5XZP2_WHEAT	monosaccharide-sensing protein 2-like	79 kDa	1	1	0.0659	0.0619	3	3	4	4	6.5489	7.5179	87682.4	80684.3	1.02592	0.547343
A0A3B5XZP3_WHEAT	2-oxoglutarate-Fe(II) type oxidoreductase	34 kDa	0.98	0.99	0.195	0.152	2	2	4	2	7.4844	7.5179	64633.7	57848.8	0.86025	0.162504
A0A3B5XZP8_WHEAT	protein COFACTOR ASSEMBLY OF COMPLEX C SUBUNIT B CCB2, chloroplastic	31 kDa	1	1	0.142	0.142	4	4	4	5	3.7422	5.3699	78478	76332	1.02416	0.392854
A0A3B5XZP9_WHEAT	glycerol-3-phosphate acyltransferase, chloroplastic	48 kDa	1	1	0.16	0.158	5	5	6	6	5.6133	6.4439	22693.6	24322.4	0.981996	0.556087
A0A3B5XZQ6_WHEAT	ubiquitin domain-containing protein DSK2b	58 kDa	1	1	0.0704	0.12	3	5	4	10	3.7422	15.036	43237.6	45073.8	1.08204	0.0885313
A0A3B5XZR6_WHEAT	Chitinase 8	27 kDa	1	1	0.147	0.218	3	4	4	5	3.7422	5.3699	54350.3	55109	0.758586	0.0856243
A0A3B5XZS2_WHEAT	abscisic acid 8'-hydroxylase 4	56 kDa	0.99	0.95	0.0356	0.0356	2	2	2	2	1.8711	2.148	45703	41189.8	0.942136	0.269104
A0A3B5XZV6_WHEAT	carotene epsilon-monooxygenase, chloroplastic	63 kDa	1	1	0.151	0.12	8	6	17	10	18.711	11.814	126607	124864	1.01431	0.629429
A0A3B6KC55_WHEAT	Lipoxygenase 2.1, chloroplastic	105 kDa	1	1	0.236	0.209	24	20	48	45	81.393	61.217	72214.5	77397.5	0.887521	0.113921
A0A3B5XZW4_WHEAT	protein CURVATURE THYLAKOID 1B, chloroplastic	18 kDa	1	1	0.107	0.101	3	2	5	4	6.5489	4.2959	149522	113317	0.93611	0.346305
A0A3B5XZX3_WHEAT	UDP-N-acetylmuramoyl-L-alanyl-D-glutamate--2,6-diaminopimelate ligase MurE homolog, chloroplastic	82 kDa	1	1	0.118	0.138	8	8	9	11	8.42	15.036	40342.1	37380.5	0.975695	0.262747
A0A3B5XZZ1_WHEAT	26S proteasome non-ATPase regulatory subunit 13 homolog A	43 kDa	1	1	0.143	0.192	6	8	14	14	13.098	17.184	56658.3	60724.9	1.06722	0.0319835
A0A3B5Y002_WHEAT	putative serine/threonine-protein kinase	59 kDa	1	1	0.0611	0.0477	3	2	4	3	3.7422	3.222	33456.5	33456.5	1.01382	0.639073
A0A3B6ILB8_WHEAT	protein SRC2 homolog	35 kDa	1	1	0.184	0.196	5	6	9	11	15.904	17.184	65083.3	62000.8	0.641821	1.69061e-07
A0A3B5Y020_WHEAT	uncharacterized protein LOC109772395	237 kDa	1	1	0.0137	0.0118	3	3	3	3	7.4844	5.3699	126607	127488	0.964503	0.136049
A0A3B5Y029_WHEAT	NADH dehydrogenase [ubiquinone] 1 alpha subcomplex assembly factor 3	19 kDa	1	1	0.312	0.335	5	5	7	8	6.5489	8.5919	32093.6	31000.4	1.08877	0.0501617
A0A3B5Y043_WHEAT	Cytochrome b5	15 kDa	1	1	0.351	0.284	5	4	7	8	6.5489	8.5919	79573.5	82379.6	1.09524	0.0252318
A0A3B5Y081_WHEAT	predicted protein	51 kDa	1	1	0.107	0.126	2	3	4	6	13.098	15.036	77397.5	81245.5	0.943966	0.147058
A0A3B5Y096_WHEAT	serine hydroxymethyltransferase 4	58 kDa	1	1	0.24	0.21	13	11	25	19	26.195	23.628	65991.8	65083.3	0.869116	6.26951e-05
A0A3B5Y0B2_WHEAT	autophagy-related protein 3	35 kDa	1	1	0.0892	0.115	3	4	4	7	3.7422	7.5179	65083.3	69754.6	1.05786	0.079463
A0A3B5Y0D2_WHEAT	sorting nexin 2B	58 kDa	1	1	0.181	0.126	8	6	12	8	12.162	9.6659	88906.4	88906.4	1.01872	0.654234
A0A3B5Y0E0_WHEAT	putative vacuolar protein sorting-associated protein 13A	469 kDa	1	1	0.056	0.0441	20	15	22	16	21.518	18.258	31216	30362.4	1.04806	0.036898
A0A3B6IUP4_WHEAT	predicted protein	39 kDa	1	1	0.208	0.126	2	2	4	4	12.162	9.6659	53602	57449.2	0.770111	0.00544864
A0A3B5Y0H3_WHEAT	ADP-ribosylation factor GTPase-activating protein AGD10	44 kDa	1	1	0.109	0.0889	4	3	5	4	4.6778	4.2959	62000.8	68794.2	1.08504	0.0261073
A0A3B5Y0J6_WHEAT	phenylalanine--tRNA ligase beta subunit, cytoplasmic	67 kDa	0.99	1	0.136	0.0758	2	2	2	3	9.3555	8.5919	16158.4	15393.1	1.04487	0.500744
A0A3B5Y0M2_WHEAT	probable NADH dehydrogenase [ubiquinone] 1 alpha subcomplex subunit 12	19 kDa	1	1	0.225	0.331	4	6	7	10	8.42	16.11	74244.7	80127	1.0273	0.425802
A0A3B5Y0N4_WHEAT	predicted protein	17 kDa	1	1	0.11	0.11	2	2	6	5	5.6133	6.4439	85284.7	90774.5	1.11188	0.0358101
A0A3B5Y0N7_WHEAT	ATP-dependent Clp protease proteolytic subunit 4, chloroplastic	32 kDa	1	0.98	0.166	0.101	4	2	6	2	7.4844	3.222	61572.6	58656.4	0.998387	0.930148
A0A3B5Y0P8_WHEAT	N-terminal acetyltransferase B complex auxiliary subunit NAA25	114 kDa	1	1	0.0435	0.0356	5	4	8	4	7.4844	6.4439	175365	163621	1.0832	0.142877
Q852R4_WHEAT	cold-responsive protein WCOR15-2A	15 kDa	1	1	0.333	0.347	4	4	6	5	8.42	7.5179	81245.5	83529.6	0.929676	0.312414
A0A3B5Y0Z4_WHEAT	annexin D3	43 kDa	1	1	0.0907	0.0829	3	3	3	4	2.8067	4.2959	80684.3	79573.5	1.02121	0.175428
A0A3B5Y128_WHEAT	protein RETICULATA-RELATED 4, chloroplastic	41 kDa	1	1	0.195	0.167	7	6	12	8	15.904	11.814	28724.6	27364.2	0.994866	0.86559
A0A3B5Y133_WHEAT	carbon catabolite repressor protein 4 homolog 4	44 kDa	1	1	0.0884	0.114	3	4	5	6	5.6133	6.4439	106464	107950	1.00798	0.738627
A0A3B5Y154_WHEAT	UDP-glucuronic acid decarboxylase 4	48 kDa	1	1	0.129	0.138	5	5	7	6	9.3555	6.4439	22536.9	24322.4	1.0828	0.139904
A0A3B5Y160_WHEAT	26S proteasome non-ATPase regulatory subunit 14 homolog	35 kDa	1	1	0.162	0.159	5	5	12	12	18.711	23.628	38698.8	38166	1.01269	0.592258
A0A3B5Y185_WHEAT	10 kDa chaperonin 1, chloroplastic	15 kDa	1	1	0.116	0.246	2	3	4	6	9.3555	7.5179	85284.7	91405.9	0.90594	0.100977
A0A3B5Y194_WHEAT	peptide-N4-(N-acetyl-beta-glucosaminyl)asparagine amidase A	68 kDa	1	1	0.0613	0.0387	3	2	3	2	3.7422	2.148	34636.4	31000.4	0.956747	0.367187
A0A3B5Y1B4_WHEAT	RNA-binding protein BRN1	49 kDa	1	1	0.118	0.1	6	5	12	9	11.227	9.6659	75281.1	70239.7	1.01013	0.745247
A0A3B5Y1E9_WHEAT	putative nitronate monooxygenase	36 kDa	1	1	0.273	0.157	9	5	14	8	14.969	8.5919	105728	99334	0.844679	0.00165461
A0A3B5Y1F8_WHEAT	Annexin D4	35 kDa	1	1	0.159	0.137	6	5	10	8	11.227	10.74	88906.4	84110.6	0.976285	0.537995
A0A3B5Y1F9_WHEAT	pyruvate, phosphate dikinase 2	102 kDa	1	1	0.264	0.267	23	24	52	51	68.295	66.587	64633.7	69754.6	0.994874	0.846166
A0A3B5Y1I8_WHEAT	coatomer subunit delta-1	57 kDa	1	1	0.328	0.268	16	13	24	21	30.873	28.998	57449.2	57052.4	1.0169	0.57456
A0A3B5Y1K5_WHEAT	mitochondrial proton/calcium exchanger protein	87 kDa	1	1	0.0743	0.0913	2	3	3	3	8.42	7.5179	36358.4	37122.3	1.04409	0.290764
A0A3B5Y1K8_WHEAT	ERBB-3 BINDING PROTEIN 1	43 kDa	1	1	0.376	0.391	14	15	25	29	28.067	37.589	67378.5	65991.8	1.12158	0.00423898
A0A3B5Y1N4_WHEAT	beta-hexosaminidase 3	58 kDa	1	1	0.169	0.249	10	13	15	20	14.033	24.702	77935.9	76862.9	1.07112	0.0131339
A0A3B5Y1Q8_WHEAT	guanosine nucleotide diphosphate dissociation inhibitor 2	50 kDa	1	1	0.229	0.196	12	10	24	20	25.26	25.776	133826	138545	1.05535	0.0734486
A0A3B5Y1V7_WHEAT	acyl carrier protein 2, mitochondrial	14 kDa	1	1	0.173	0.268	2	3	5	10	4.6778	13.962	112534	117313	0.890987	0.0127323
A0A3B5Y1X9_WHEAT	predicted protein	78 kDa	1	1	0.0599	0.106	5	7	6	9	8.42	9.6659	140479	131072	1.04249	0.130048
A0A3B5Y1Z9_WHEAT	Putative patellin family protein	66 kDa	1	1	0.195	0.144	11	9	23	18	26.195	25.776	97289.7	98647.9	1.06927	0.133472
A0A3B5Y213_WHEAT	subtilisin-like protease SBT3.17	18 kDa	1	1	0.241	0.185	4	3	8	8	12.162	8.5919	93326.6	97966.4	1.14027	0.00298281
A0A3B5Y266_WHEAT	UDP-sulfoquinovose synthase, chloroplastic	53 kDa	1	1	0.205	0.123	9	6	13	11	15.904	12.888	92681.9	91405.9	0.973496	0.302697
A0A3B6IPW7_WHEAT	GNAT transcription factor	20 kDa	1	1	0.0989	0.0934	2	2	3	2	2.8067	2.148	35610.1	34397.1	0.803444	0.0749563
A0A3B5Y2A7_WHEAT	60S acidic ribosomal protein P2B-like	12 kDa	1	1	0.398	0.398	4	4	8	8	9.3555	15.036	13216	12590.1	1.00568	0.923934
A0A3B5Y2C2_WHEAT	argininosuccinate synthase, chloroplastic	52 kDa	1	1	0.234	0.194	13	12	35	32	61.746	45.107	113317	110985	0.976008	0.230371
A0A3B6PGJ2_WHEAT	nitrate reductase [NADH]	102 kDa	1	1	0.128	0.117	11	9	18	12	17.775	12.888	65536	70728.3	0.849415	0.00426184
A0A3B5Y2E9_WHEAT	anthocyanidin 3-O-glucosyltransferase 2	51 kDa	1	1	0.116	0.0571	5	2	6	3	5.6133	3.222	80684.3	80684.3	1.00942	0.851591
A0A3B5Y2F2_WHEAT	carboxymethylenebutenolidase homolog	34 kDa	1	1	0.102	0.124	4	5	8	7	13.098	10.74	114105	123145	0.966053	0.00980338
A0A3B5Y2F9_WHEAT	endo-1,3;1,4-beta-D-glucanase-like	25 kDa	1	1	0.204	0.204	2	2	5	3	29.002	23.628	234625	225068	1.03549	0.123656
A0A3B5Y2G1_WHEAT	amidophosphoribosyltransferase, chloroplastic	59 kDa	1	1	0.132	0.124	6	6	10	9	12.162	12.888	56658.3	53974.9	0.992962	0.716349
A0A3B5Y2H4_WHEAT	1-(5-phosphoribosyl)-5-[(5-phosphoribosylamino)methylideneamino] imidazole-4-carboxamide isomerase chloroplastic	33 kDa	1	1	0.0651	0.0651	2	2	4	3	3.7422	3.222	65536	61572.6	0.957195	0.0871298
A0A3B5Y2J3_WHEAT	subtilisin-like protease SBT1.9	79 kDa	1	1	0.176	0.176	9	10	15	17	24.324	25.776	24154.4	24833.5	1.00339	0.852056
A0A3B5Y2M9_WHEAT	histone H2A	16 kDa	1	1	0.172	0.153	5	4	7	7	8.42	9.6659	217401	211456	1.12641	0.033784
A0A3B5Y2N4_WHEAT	phosphatidate phosphatase PAH1	129 kDa	1	1	0.0306	0.0442	4	6	4	7	4.6778	7.5179	39239	40622.7	0.956256	0.396706
A0A3B5Y2Q3_WHEAT	Serine/threonine-protein kinase ATM	128 kDa	1	0.99	0.0951	0.0784	2	2	2	3	16.84	18.258	223513	211456	0.965667	0.455281
A0A3B5Y2T9_WHEAT	Aldo-keto reductase family 4 member C10	34 kDa	1	1	0.16	0.16	2	2	2	2	11.227	9.6659	59064.4	51418.5	1.06689	0.439072
A0A3B6RMJ1_WHEAT	thiamine thiazole synthase 2, chloroplastic	37 kDa	1	1	0.313	0.197	8	6	18	16	33.68	26.85	31651.8	31651.8	0.769772	0.000780006
A0A3B5Y301_WHEAT	Phospholipase A1-II 7	47 kDa	1	1	0.154	0.136	8	6	13	10	14.033	11.814	82379.6	83529.6	1.06073	0.00262141
A0A3B5Y308_WHEAT	protein RETICULATA-RELATED 5, chloroplastic	80 kDa	1	1	0.0847	0.0328	5	2	5	3	6.5489	3.222	63743.9	56658.3	0.970737	0.400981
A0A077RYD0_WHEAT	alliin lyase	53 kDa	1	1	0.151	0.0932	8	4	11	5	12.162	5.3699	44762.4	43538.4	0.864909	0.035247
A0A3B5Y3C3_WHEAT	sorting and assembly machinery component 50 homolog A-like	56 kDa	1	1	0.127	0.181	5	9	5	10	4.6778	10.74	43237.6	43538.4	1.00744	0.822737
A0A3B5Y3F8_WHEAT	exocyst complex component EXO70B1	71 kDa	1	1	0.0306	0.0627	2	3	2	3	1.8711	3.222	114898	124864	0.949515	0.161193
A0A3B5Y3H8_WHEAT	uracil phosphoribosyltransferase	31 kDa	1	1	0.434	0.441	11	11	20	21	35.551	35.441	24491.6	24322.4	1.01031	0.460735
A0A3B5Y5J1_WHEAT	probable homogentisate phytyltransferase 2, chloroplastic	42 kDa	1	1	0.0548	0.0548	2	2	2	2	1.8711	2.148	91405.9	98647.9	1.04275	0.319709
A0A3B5Y3M3_WHEAT	traB domain-containing protein	43 kDa	0.97	1	0.0591	0.0977	2	3	2	4	1.8711	5.3699	134757	104998	1.0141	0.497012
A0A3B5Y3S2_WHEAT	Acylamino-acid-releasing enzyme	91 kDa	1	1	0.126	0.157	11	13	19	21	21.518	24.702	14462.2	17438.6	0.920898	0.123141
A0A3B5Y3W2_WHEAT	transcription elongation factor SPT6-like isoform X1	183 kDa	1	1	0.0288	0.0479	5	7	6	9	5.6133	10.74	33923.6	37122.3	1.03295	0.481036
A0A3B5Y444_WHEAT	scopoletin glucosyltransferase	51 kDa	1	1	0.097	0.11	4	5	5	6	4.6778	6.4439	37380.5	38431.5	0.995497	0.907215
A0A3B5Y452_WHEAT	predicted protein	37 kDa	0.98	1	0.0497	0.0556	2	2	2	3	1.8711	3.222	104273	107950	1.04979	0.20652
A0A3B5Y468_WHEAT	serotonin N-acetyltransferase 1, chloroplastic	27 kDa	1	1	0.124	0.0964	3	2	9	5	8.42	6.4439	34877.3	31216	0.989587	0.801501
A0A3B5Y477_WHEAT	eukaryotic translation initiation factor 2 subunit gamma	51 kDa	1	1	0.308	0.19	12	8	17	11	16.84	11.814	118950	116502	1.11197	0.00595116
A0A3B5Y493_WHEAT	sulfite reductase [ferredoxin], chloroplastic	70 kDa	1	1	0.254	0.307	16	17	32	31	41.164	39.737	64187.3	59064.4	0.915278	0.000458109
A0A3B5Y4A5_WHEAT	NADH--cytochrome b5 reductase 1	31 kDa	1	1	0.115	0.172	4	4	8	6	7.4844	6.4439	92681.9	83529.6	1.04007	0.413862
A0A3B5Y4B7_WHEAT	low-temperature-induced cysteine proteinase	48 kDa	1	1	0.0971	0.0684	5	3	7	5	7.4844	6.4439	121450	122295	1.08461	0.0375406
A0A3B5Y4D3_WHEAT	NADH dehydrogenase [ubiquinone] flavoprotein 2, mitochondrial	30 kDa	1	1	0.168	0.086	4	2	6	4	9.3555	7.5179	53974.9	59888.9	0.915463	0.152699
A0A3B5Y4E5_WHEAT	hexokinase-5	55 kDa	1	1	0.318	0.314	2	2	5	2	29.002	21.48	185364	182812	0.984304	0.296094
A0A3B5Y4F9_WHEAT	cytochrome P450 98A1	58 kDa	1	0.95	0.0332	0.0312	2	2	2	3	1.8711	4.2959	34877.3	38698.8	1.02202	0.64461
A0A3B5Y4G7_WHEAT	ATP-dependent 6-phosphofructokinase 6	62 kDa	1	1	0.134	0.146	7	7	9	8	12.162	10.74	164759	159147	1.05244	0.117653
A0A3B5Y4K2_WHEAT	photosystem I assembly factor PSA3, chloroplastic	31 kDa	1	1	0.112	0.112	3	3	8	8	14.033	9.6659	73222.5	80127	0.998683	0.975129
A0A3B5Y4T8_WHEAT	probable transcriptional regulatory protein At2g25830 isoform X1	34 kDa	1	1	0.198	0.101	5	3	7	5	7.4844	6.4439	46663.3	45703	0.943078	0.0596097
A0A3B5Y4U6_WHEAT	predicted protein	53 kDa	1	1	0.0548	0.069	2	2	3	2	3.7422	3.222	48983.2	45073.8	1.00781	0.903208
A0A3B5Y4W8_WHEAT	6-phosphogluconate dehydrogenase, decarboxylating 2, chloroplastic	54 kDa	1	1	0.327	0.335	12	13	23	20	43.035	40.811	49323.9	50012.5	0.920331	0.021735
A0A3B5Y4Y0_WHEAT	putative aldehyde dehydrogenase MIS1	61 kDa	1	1	0.241	0.2	12	11	25	19	24.324	23.628	57848.8	57449.2	1.07147	0.0126137
A0A3B5Y518_WHEAT	Histone-lysine N-methyltransferase, H3 lysine-9 specific SUVH1	74 kDa	0.99	1	0.0488	0.0503	3	3	3	3	2.8067	3.222	59475.2	58251.2	1.12074	0.0213132
A0A3B6KSL8_WHEAT	remorin 4.1	33 kDa	1	1	0.14	0.14	3	3	5	5	4.6778	5.3699	26615.9	27175.1	0.839872	0.0649109
A0A3B5Y549_WHEAT	predicted protein	49 kDa	1	1	0.0995	0.147	5	6	7	8	7.4844	10.74	52498.9	49323.9	1.00871	0.720079
A0A3B5Y574_WHEAT	DNAJ heat shock N-terminal domain-containing protein	36 kDa	1	1	0.227	0.231	9	8	13	12	12.162	17.184	154795	151609	0.99798	0.947606
A0A3B5Y5A8_WHEAT	phosphomethylethanolamine N-methyltransferase	56 kDa	1	1	0.355	0.379	18	18	36	36	43.971	52.625	49323.9	49667	1.03498	0.0574972
A0A3B5Y5D9_WHEAT	vesicle-fusing ATPase	81 kDa	1	1	0.206	0.146	12	8	18	13	20.582	16.11	29737.6	27746.2	1.02467	0.0762804
A0A3B5Y5F6_WHEAT	myosin-11 isoform X2	238 kDa	0.98	0.99	0.0125	0.0187	3	4	3	4	4.6778	5.3699	31216	35610.1	1.04981	0.359724
A0A3B5Y5G2_WHEAT	beta-galactosidase 8 isoform X1	76 kDa	1	1	0.0519	0.0549	4	4	6	4	5.6133	4.2959	50710.6	60724.9	0.954509	0.465733
A0A3B6ET60_WHEAT	cationic peroxidase SPC4	43 kDa	1	1	0.0794	0.159	3	6	3	6	2.8067	6.4439	85877.9	70728.3	0.699557	0.00473188
A0A3B5Y5K9_WHEAT	ATP synthase subunit beta, mitochondrial	59 kDa	1	1	0.438	0.443	18	19	55	55	183.37	254.53	135694	128375	0.94773	0.120684
A0A3B5Y5U7_WHEAT	Threonine synthase, chloroplastic	57 kDa	1	1	0.202	0.208	11	10	16	18	20.582	20.406	59064.4	57848.8	0.918911	0.00386043
A0A3B5Y5Y5_WHEAT	predicted protein	102 kDa	0.96	0.99	0.019	0.0263	2	3	2	4	2.8067	5.3699	74244.7	71715.6	0.959859	0.274962
A0A3B5Y5Y6_WHEAT	predicted protein	53 kDa	1	1	0.0481	0.0401	2	2	3	2	2.8067	2.148	53974.9	54728.3	1.00548	0.941604
A0A3B5Y682_WHEAT	photosynthetic NDH subunit of subcomplex B 3, chloroplastic	19 kDa	1	1	0.106	0.133	2	3	2	4	1.8711	5.3699	61147.3	59064.4	1.05724	0.145342
A0A3B5Y6B4_WHEAT	eukaryotic translation initiation factor 3 subunit D	66 kDa	1	1	0.0799	0.0578	4	4	6	8	7.4844	11.814	78478	82952.6	1.05546	0.0169972
A0A3B5Y6B7_WHEAT	FRIGIDA-like protein 3	68 kDa	1	1	0.0761	0.0824	4	6	5	7	6.5489	7.5179	57449.2	58656.4	1.03902	0.0194701
A0A3B5Y6C0_WHEAT	serine/threonine-protein kinase STN7, chloroplastic	62 kDa	1	1	0.199	0.184	12	11	25	23	27.131	34.367	50710.6	50012.5	1.03376	0.201781
A0A3B6MXT6_WHEAT	dirigent protein 22-like	19 kDa	1	1	0.244	0.125	4	2	6	5	7.4844	5.3699	65536	57848.8	0.794177	0.0348278
A0A3B5Y6C9_WHEAT	Putative DUF1296 domain containing family protein	92 kDa	1	1	0.075	0.115	5	7	6	8	5.6133	8.5919	36358.4	33689.2	0.837343	0.000530025
A0A3B5Y6D0_WHEAT	ARM repeat superfamily protein	58 kDa	1	1	0.137	0.0987	7	5	9	7	8.42	7.5179	45073.8	40905.3	1.14467	0.0256973
A0A3B5Y6D5_WHEAT	uncharacterized oxidoreductase At4g09670	40 kDa	1	1	0.24	0.194	8	7	17	11	15.904	12.888	28724.6	30786.3	1.00292	0.91369
A0A3B5Y6G7_WHEAT	prolycopene isomerase, chloroplastic	62 kDa	1	1	0.159	0.115	8	7	15	14	15.904	17.184	99334	102127	1.05497	0.00874487
A0A3B5Y6K1_WHEAT	Guanylate-binding family protein	116 kDa	1	1	0.123	0.104	12	11	14	14	14.969	16.11	81810.6	79573.5	1.04962	0.0725459
A0A3B5Y6Q2_WHEAT	Phosphoinositide phosphatase SAC6	68 kDa	1	1	0.0602	0.0936	4	5	4	6	4.6778	6.4439	83529.6	75804.7	1.08165	0.286398
A0A3B5Y6W2_WHEAT	probable solanesyl-diphosphate synthase 3, chloroplastic	49 kDa	1	1	0.113	0.0619	5	3	6	4	5.6133	4.2959	115698	114898	0.934903	0.135004
A0A3B5Y6W4_WHEAT	DnaJ homolog subfamily C member 2	75 kDa	1	1	0.121	0.0906	8	6	10	8	9.3555	8.5919	62866.3	65991.8	1.08607	0.0155985
A0A3B5Y6W5_WHEAT	50S ribosomal protein L12, chloroplastic	18 kDa	1	1	0.35	0.305	7	5	17	13	75.78	77.327	152664	143431	0.934214	0.0759441
A0A3B5Y737_WHEAT	probable protein phosphatase 2C 52	55 kDa	1	1	0.0432	0.0943	2	5	2	6	1.8711	6.4439	76862.9	79573.5	1.02458	0.532949
A0A3B5Y749_WHEAT	tryptophan synthase alpha chain	34 kDa	1	1	0.298	0.334	7	8	14	19	16.84	26.85	17805.1	16844.6	0.913942	0.00173468
A0A3B6MRQ2_WHEAT	putative receptor protein kinase ZmPK1	90 kDa	0.97	1	0.0378	0.0605	2	5	3	6	2.8067	6.4439	30362.4	33689.2	0.797306	0.00552819
A0A3B5Y7C9_WHEAT	serine carboxypeptidase-like 50	48 kDa	1	1	0.121	0.0746	5	3	6	4	5.6133	5.3699	45387.3	47314.7	0.974558	0.283331
A0A3B5Y7N8_WHEAT	Argonaute 4B	102 kDa	1	1	0.0562	0.0216	6	2	6	3	5.6133	4.2959	62000.8	49323.9	1.05423	0.0924763
A0A3B5Y7P7_WHEAT	origin recognition complex subunit 4-like	109 kDa	1	1	0.0271	0.0495	3	5	4	6	4.6778	6.4439	106464	111757	1.0182	0.752958
A0A3B5Y7V5_WHEAT	ATP-dependent Clp protease proteolytic subunit-related protein 1, chloroplastic	41 kDa	1	1	0.168	0.157	6	6	8	12	9.3555	12.888	55109	53602	1.03981	0.28748
A0A3B5Y7Y1_WHEAT	ketol-acid reductoisomerase, chloroplastic	63 kDa	1	1	0.221	0.271	13	15	36	43	61.746	76.253	47643.8	46020.8	0.935976	0.00981917
A0A3B5Y7Y8_WHEAT	V-type proton ATPase subunit C	43 kDa	1	1	0.445	0.426	18	16	36	38	47.713	57.995	81245.5	83529.6	1.08318	0.0150682
A0A3B5Y7Z1_WHEAT	malate dehydrogenase, mitochondrial	36 kDa	1	1	0.343	0.287	10	8	23	24	39.293	37.589	32541.7	32541.7	1.04155	0.314923
A0A3B5Y8V4_WHEAT	DEAD-box ATP-dependent RNA helicase 15 isoform X1	49 kDa	1	1	0.224	0.313	9	14	18	25	20.582	28.998	118950	112534	1.07934	0.0502726
A0A3B5Y8W5_WHEAT	nucleoside diphosphate kinase 3-like	26 kDa	1	1	0.29	0.29	9	9	22	20	34.615	30.072	115698	114105	0.979585	0.221135
A0A3B5YQ64_WHEAT	methionine S-methyltransferase isoform X2	120 kDa	1	1	0.108	0.0616	12	7	16	11	19.647	13.962	29125.6	28526.2	1.02049	0.771872
A0A3B5YQD7_WHEAT	probable glucan 1,3-beta-glucosidase A	117 kDa	1	1	0.132	0.142	13	13	15	14	14.969	18.258	159147	163621	0.941177	0.225541
A0A3B5YQM4_WHEAT	50S ribosomal protein L28, chloroplastic	15 kDa	1	1	0.248	0.256	5	6	7	10	6.5489	10.74	513498	513498	0.898249	0.00773558
A0A3B5YQP2_WHEAT	subtilisin-chymotrypsin inhibitor CI-1B	8 kDa	1	1	0.595	0.595	4	4	10	11	14.969	16.11	12161.2	13216	1.07239	0.35892
A0A3B5YQW6_WHEAT	MPI	8 kDa	1	1	0.744	0.744	4	4	12	10	16.84	19.332	36611.3	35610.1	1.05334	0.420224
A0A3B5YRG0_WHEAT	beta-hexosaminidase 1	60 kDa	1	1	0.119	0.159	6	8	14	17	14.969	21.48	53602	53602	1.026	0.405084
A0A3B5YRG4_WHEAT	dehydroascorbate reductase	23 kDa	1	1	0.547	0.363	10	7	29	21	55.198	44.033	36611.3	32093.6	1.00763	0.97891
A0A3B5YRI3_WHEAT	calcium-transporting ATPase 4, endoplasmic reticulum-type	114 kDa	1	1	0.0274	0.0473	3	5	3	5	2.8067	5.3699	90774.5	88906.4	0.950219	0.242586
A0A3B5YRJ2_WHEAT	Disease resistance protein RPM1	103 kDa	1	0.95	0.0461	0.022	4	2	4	2	3.7422	2.148	102837	103552	0.929348	0.283237
A0A3B6TUB3_WHEAT	predicted protein	33 kDa	1	1	0.112	0.0897	3	2	3	3	2.8067	3.222	63303.6	61572.6	0.963226	0.427806
A0A3B5YRS8_WHEAT	protein unc-13 homolog	127 kDa	1	1	0.0853	0.0444	9	4	9	4	9.3555	5.3699	15825.9	15393.1	1.01224	0.713881
A0A3B5YS26_WHEAT	predicted protein	51 kDa	1	1	0.118	0.14	5	6	8	8	9.3555	8.5919	9809.75	8422.31	0.926241	0.453393
A0A3B5YSC6_WHEAT	predicted protein	76 kDa	1	1	0.131	0.148	7	8	9	9	8.42	9.6659	56266.9	55878.3	1.1569	0.0149449
A0A3B5YSH7_WHEAT	legumin-like protein	38 kDa	1	1	0.402	0.402	2	2	4	4	42.1	40.811	46341	45073.8	1.01105	0.846497
A0A3B5YSJ2_WHEAT	E3 UFM1-protein ligase 1 homolog	30 kDa	1	1	0.196	0.225	4	6	4	9	4.6778	10.74	60724.9	47975.2	0.975578	0.830949
A0A3B5YSL1_WHEAT	Glucose-6-phosphate isomerase, cytosolic	62 kDa	1	1	0.402	0.451	21	22	40	46	52.391	64.439	72214.5	71715.6	0.978879	0.527648
A0A3B5YSU3_WHEAT	glutamate--cysteine ligase A, chloroplastic	56 kDa	1	1	0.207	0.203	11	9	24	17	28.067	23.628	79023.8	82379.6	0.95909	0.0235447
A0A3B5YSW2_WHEAT	putative E3 ubiquitin-protein ligase RF298	95 kDa	1	0.97	0.0391	0.0322	3	3	3	3	5.6133	7.5179	48644.9	53602	1.00222	0.979582
A0A3B5YSX9_WHEAT	DUF724 domain-containing protein 3	50 kDa	1	1	0.0946	0.14	4	6	8	10	7.4844	12.888	32093.6	33225.4	1.05091	0.274371
A0A3B5YSY8_WHEAT	nitrogen regulatory protein P-II homolog	22 kDa	1	1	0.256	0.332	5	6	7	10	6.5489	11.814	50710.6	48983.2	0.965629	0.318579
A0A3B5YSY9_WHEAT	serine carboxypeptidase 2	52 kDa	1	1	0.181	0.272	9	12	13	22	14.033	27.924	92041.7	87682.4	0.85641	0.0463417
A0A3B5YT65_WHEAT	ribonuclease II, chloroplastic/mitochondrial	86 kDa	1	1	0.053	0.0388	5	4	5	4	4.6778	4.2959	99334	105728	0.956178	0.0696982
A0A3B5YT90_WHEAT	Alanine aminotransferase 2	53 kDa	1	1	0.367	0.4	16	17	31	31	34.615	38.663	74244.7	72716.7	1.01251	0.589405
A0A3B5YT91_WHEAT	probable 4-hydroxy-tetrahydrodipicolinate reductase 1, chloroplastic	40 kDa	1	1	0.138	0.14	4	4	9	7	10.291	8.5919	29532.2	31872	1.01898	0.417652
A0A077RY88_WHEAT	predicted protein	39 kDa	1	1	0.0663	0.141	2	4	3	5	2.8067	5.3699	32316.9	28526.2	0.944472	0.278764
A0A3B5YTJ5_WHEAT	probable glucan 1,3-beta-glucosidase A	71 kDa	1	1	0.0839	0.0994	4	4	6	4	7.4844	9.6659	46020.8	51776.1	0.968977	0.647353
A0A3B5YTK2_WHEAT	translocase of chloroplast 159, chloroplastic	153 kDa	1	1	0.0892	0.109	11	14	14	21	14.969	27.924	46663.3	46341	1.02297	0.558042
A0A3B5YTN4_WHEAT	USP family protein	18 kDa	1	1	0.277	0.355	5	6	13	13	18.711	17.184	316095	322737	1.05447	0.199338
A0A3B5YU05_WHEAT	peroxidase 5	36 kDa	1	1	0.222	0.201	6	5	8	8	8.42	9.6659	41189.8	46341	1.06983	0.11737
A0A3B5YU35_WHEAT	ABC transporter B family member 21	136 kDa	1	1	0.0392	0.0157	5	2	6	2	5.6133	2.148	51418.5	48644.9	1.04096	0.346553
A0A3B5YU71_WHEAT	heat shock 70 kDa protein 15	93 kDa	1	1	0.34	0.227	26	16	57	40	70.166	57.995	57848.8	57449.2	1.02645	0.303251
A0A3B5YUC7_WHEAT	cationic peroxidase SPC4-like	40 kDa	1	1	0.176	0.176	5	5	8	7	9.3555	8.5919	47643.8	47643.8	1.0295	0.309997
A0A3B5YUG0_WHEAT	protein SAD1/UNC-84 domain protein 1-like	50 kDa	1	1	0.0463	0.0947	2	4	2	4	1.8711	4.2959	22381.2	26801	0.994267	0.934366
A0A3B5YUK0_WHEAT	ER membrane protein complex subunit 1	109 kDa	1	1	0.102	0.0758	9	7	12	9	11.227	9.6659	55878.3	56266.9	1.09692	0.0433935
A0A3B5YUM0_WHEAT	ferrochelatase-2, chloroplastic	59 kDa	1	1	0.0755	0.1	6	7	8	7	7.4844	7.5179	82952.6	88292.3	0.95702	0.178184
A0A3B5YUM8_WHEAT	putative ion channel POLLUX-like 2 isoform X1	96 kDa	1	1	0.0713	0.0702	6	6	6	6	5.6133	6.4439	63303.6	61147.3	1.05918	0.233393
A0A3B5YUN8_WHEAT	NADP-dependent malic enzyme	63 kDa	1	1	0.219	0.249	15	15	28	21	31.809	24.702	115698	118129	0.846516	0.000374881
D8L9Q2_WHEAT	predicted protein	35 kDa	1	0.97	0.0785	0.181	2	2	3	3	4.6778	5.3699	56658.3	57052.4	0.702471	0.0144984
A0A3B5YV86_WHEAT	probable NAD(P)H dehydrogenase (quinone) FQR1-like 2	26 kDa	1	1	0.245	0.257	5	6	10	8	11.227	10.74	62000.8	64187.3	1.02783	0.211174
A0A3B5YVA7_WHEAT	eukaryotic initiation factor (iso)4E	23 kDa	1	1	0.287	0.148	4	3	8	5	7.4844	5.3699	167059	168221	1.01067	0.704429
A0A3B5YVB3_WHEAT	MAR-binding filament-like protein 1	83 kDa	1	1	0.0351	0.0432	3	3	5	4	4.6778	5.3699	41476.3	36611.3	1.03051	0.656388
A0A3B5YVD2_WHEAT	translin	32 kDa	1	1	0.0859	0.0859	3	3	6	3	6.5489	3.222	225068	207105	0.997927	0.933878
A0A3B5YVK3_WHEAT	predicted protein	9 kDa	1	1	0.368	0.506	2	3	2	4	1.8711	7.5179	9089.59	8964.45	0.93674	0.250603
A0A3B5YVU2_WHEAT	protein ACTIVITY OF BC1 COMPLEX KINASE 3, chloroplastic	75 kDa	1	1	0.29	0.307	3	2	5	3	32.744	34.367	57052.4	60305.4	1.16873	0.0202562
A0A3B5YVV8_WHEAT	alpha-galactosidase 1-like	46 kDa	1	1	0.255	0.214	3	2	4	3	22.453	17.184	23987.6	25006.2	1.08228	0.0595131
A0A3B5YVW2_WHEAT	protein TIC110, chloroplastic	113 kDa	1	1	0.321	0.315	7	5	8	9	158.11	165.39	107950	104998	1.02486	0.604838
A0A3B5YVY8_WHEAT	serine carboxypeptidase-like 51	51 kDa	1	1	0.0915	0.1	4	4	8	5	7.4844	6.4439	37902.4	38166	0.960404	0.361352
A0A3B5YW31_WHEAT	mediator of RNA polymerase II transcription subunit 16	139 kDa	0.97	1	0.0154	0.0223	2	3	2	4	1.8711	4.2959	81245.5	58656.4	1.08867	0.0475201
A0A3B5YW81_WHEAT	membrane steroid-binding protein 2-like	22 kDa	1	1	0.308	0.167	5	3	7	4	9.3555	7.5179	88292.3	85284.7	0.984768	0.578494
NU5C_WHEAT	NADH-plastoquinone oxidoreductase subunit 5 (chloroplast)	83 kDa	1	1	0.0717	0.0555	5	4	8	8	7.4844	8.5919	55109	54728.3	0.948041	0.509644
A0A3B5YWH8_WHEAT	STE20/SPS1-related proline-alanine-rich protein kinase-like isoform X3	79 kDa	1	1	0.176	0.0826	11	5	14	6	13.098	6.4439	59064.4	59888.9	1.05917	0.233235
A0A3B5YWN2_WHEAT	electron transfer flavoprotein-ubiquinone oxidoreductase, mitochondrial isoform X1	64 kDa	1	1	0.161	0.189	8	10	11	14	11.227	15.036	144429	140479	1.09973	0.0586037
A0A3B5YWP1_WHEAT	Vesicle-associated protein 1-1	30 kDa	1	1	0.109	0.109	2	2	2	3	1.8711	3.222	32541.7	31651.8	1.09533	0.276579
A0A3B5YWQ2_WHEAT	xanthine dehydrogenase	150 kDa	1	1	0.0679	0.0533	8	7	9	8	9.3555	8.5919	73731.8	78478	1.14348	0.00145601
A0A3B5YWR8_WHEAT	mitochondrial carnitine/acylcarnitine carrier-like protein	31 kDa	1	1	0.495	0.422	17	16	44	42	60.811	84.845	103552	103552	1.00854	0.688571
A0A3B5YWS1_WHEAT	basic transcription factor 3	19 kDa	1	1	0.246	0.257	6	5	10	7	9.3555	7.5179	27939.1	20171.1	0.969555	0.405798
A0A3B5YWV4_WHEAT	TOM1-like protein 2	44 kDa	1	1	0.176	0.209	5	7	6	9	5.6133	12.888	42055.3	39786.7	0.928694	0.109264
A0A3B5YX09_WHEAT	protein TIC110, chloroplastic	47 kDa	1	1	0.372	0.439	3	5	6	14	105.72	118.14	41189.8	40063.5	0.965131	0.212549
A0A3B5YXA1_WHEAT	carotene epsilon-monooxygenase, chloroplastic	62 kDa	0.97	1	0.155	0.123	2	2	3	2	18.711	11.814	77935.9	76862.9	0.959088	0.274747
A0A3B5YXJ0_WHEAT	type 2 non specific lipid transfer protein precursor	15 kDa	1	1	0.234	0.179	3	2	5	4	6.5489	5.3699	138545	138545	1.16258	0.044485
A0A3B5YXL4_WHEAT	RNA-binding KH domain-containing protein PEPPER	48 kDa	1	1	0.198	0.205	9	9	13	19	17.775	23.628	61147.3	60305.4	0.994751	0.818797
A0A3B5YXL9_WHEAT	peptide methionine sulfoxide reductase A4, chloroplastic	28 kDa	1	1	0.202	0.243	8	8	17	14	25.26	30.072	83529.6	83529.6	0.963132	0.216215
A0A3B5YXQ7_WHEAT	Agenet domain containing protein, expressed	228 kDa	1	1	0.0472	0.0472	8	8	8	8	7.4844	8.5919	53602	57848.8	1.0673	0.272367
A0A3B5YXS8_WHEAT	Cytochrome P450 89A2	57 kDa	1	1	0.108	0.11	4	4	4	5	4.6778	7.5179	26801	26249.5	1.07258	0.237145
A0A3B5YXT0_WHEAT	linoleate 9S-lipoxygenase 2	95 kDa	1	1	0.0782	0.0391	6	4	6	4	5.6133	4.2959	73222.5	70728.3	1.05252	0.227519
A0A3B5YXT6_WHEAT	probable tocopherol cyclase, chloroplastic	52 kDa	1	1	0.299	0.271	11	10	21	17	23.389	21.48	68319	68319	1.07709	0.0108018
A0A3B5YXW1_WHEAT	ran-binding protein 1 homolog b	24 kDa	1	1	0.135	0.135	4	3	7	4	6.5489	4.2959	208545	184083	1.03689	0.326843
A0A3B6KEB1_WHEAT	probable calcium-transporting ATPase 9, plasma membrane-type	113 kDa	1	1	0.0425	0.0241	3	2	5	3	6.5489	3.222	49667	44146.1	0.814751	0.0392881
A0A3B5YXX2_WHEAT	nuclear pore complex protein NUP50A	49 kDa	1	1	0.15	0.0815	4	2	7	4	7.4844	7.5179	27364.2	28724.6	1.01852	0.518518
A0A3B6RS92_WHEAT	endoplasmin homolog	93 kDa	1	1	0.372	0.322	29	26	73	61	104.78	83.771	100721	104273	0.780455	1.66447e-06
A0A3B5YYM0_WHEAT	endo-1,3;1,4-beta-D-glucanase-like	25 kDa	0.99	1	0.275	0.275	2	2	4	4	27.131	28.998	156956	126607	1.09268	0.379295
A0A3B5YYM5_WHEAT	predicted protein	31 kDa	1	1	0.0947	0.0702	3	2	4	3	3.7422	3.222	60724.9	63303.6	1.06454	0.306315
A0A3B5YYN4_WHEAT	branched-chain amino acid aminotransferase 2, chloroplastic isoform X1	44 kDa	1	1	0.21	0.21	9	9	15	15	15.904	18.258	47643.8	46663.3	0.957423	0.0257373
A0A3B5YYN5_WHEAT	UPF0603 protein Os05g0401100, chloroplastic	31 kDa	1	1	0.253	0.253	8	8	19	21	45.842	60.143	38698.8	35119.9	1.00149	0.924959
A0A3B5YYV0_WHEAT	probable transmembrane GTPase FZO-like, chloroplastic	105 kDa	1	1	0.155	0.142	2	3	3	3	16.84	16.11	26615.9	25888.1	0.99437	0.889085
A0A3B5YZC7_WHEAT	beta-hexosaminidase 3	58 kDa	1	1	0.146	0.243	3	4	4	8	11.227	27.924	59064.4	57449.2	1.06937	0.0816982
A0A3B5YZE1_WHEAT	bifunctional aspartate aminotransferase and glutamate/aspartate-prephenate aminotransferase	49 kDa	1	1	0.205	0.139	8	6	14	13	14.969	19.332	61572.6	54728.3	0.962589	0.0805759
A0A3B5YZF5_WHEAT	subtilisin-like protease SBT1.9	79 kDa	1	1	0.109	0.0941	3	2	4	2	14.969	12.888	53602	50360.3	0.948489	0.276772
A0A3B5YZG5_WHEAT	heteroglycan glucosidase 1	115 kDa	1	1	0.102	0.101	10	9	13	14	13.098	17.184	40063.5	42347.8	1.03306	0.336179
A0A3B5YZG7_WHEAT	predicted protein	16 kDa	1	1	0.167	0.167	2	2	3	3	3.7422	6.4439	35119.9	31216	1.01019	0.840165
A0A3B5YZJ4_WHEAT	60S ribosomal protein L4-1	44 kDa	1	1	0.587	0.589	22	22	52	45	69.231	65.513	52136.3	47643.8	0.955448	0.228245
A0A3B5YZN4_WHEAT	Glycosyl hydrolase family protein	66 kDa	1	1	0.0741	0.0725	3	2	4	3	18.711	11.814	93326.6	80684.3	0.920624	0.0602125
A0A3B5YZT7_WHEAT	50S ribosomal protein L1, chloroplastic	37 kDa	1	1	0.412	0.432	18	18	53	60	139.4	143.91	60724.9	58251.2	0.936565	0.0135828
A0A3B5YZU8_WHEAT	fructose-1,6-bisphosphatase, cytosolic	37 kDa	1	0.95	0.164	0.188	3	2	4	2	41.164	30.072	101421	86475.3	0.97919	0.796923
A0A3B5YZX3_WHEAT	predicted protein	37 kDa	1	1	0.22	0.152	5	4	7	5	8.42	5.3699	51063.3	51063.3	1.05006	0.123297
A0A3B5Z044_WHEAT	aldose reductase	34 kDa	1	1	0.324	0.265	9	9	19	20	29.938	24.702	80127	83529.6	0.945616	0.171464
A0A3B5Z065_WHEAT	26S proteasome regulatory subunit RPN13	33 kDa	1	1	0.144	0.144	2	2	3	3	4.6778	4.2959	10369.1	8659.09	1.05678	0.643492
A0A3B5Z0G5_WHEAT	serine/threonine-protein kinase STN8, chloroplastic	64 kDa	1	1	0.171	0.191	10	12	15	19	15.904	22.554	103552	109457	1.07529	0.00419359
A0A3B5Z0H5_WHEAT	uncharacterized protein LOC104581408	42 kDa	1	1	0.072	0.107	3	4	5	5	4.6778	5.3699	65083.3	59475.2	0.992187	0.839293
A0A3B5Z0U1_WHEAT	probable leucine-rich repeat receptor-like protein kinase At5g49770	104 kDa	1	0.99	0.0757	0.0363	7	3	8	3	7.4844	3.222	79023.8	77935.9	1.00887	0.88236
A0A3B5Z0Y3_WHEAT	Tetratricopeptide repeat (TPR)-like superfamily protein	45 kDa	1	1	0.0628	0.0966	3	3	3	4	2.8067	4.2959	63303.6	71715.6	1.03817	0.353497
A0A3B5Z168_WHEAT	ATP-dependent zinc metalloprotease FTSH 8, mitochondrial	88 kDa	1	1	0.108	0.145	10	12	13	12	13.098	15.036	56266.9	56658.3	1.02552	0.321699
A0A3B5Z1E7_WHEAT	Sorting nexin 2B	57 kDa	1	1	0.0716	0.0542	3	2	3	3	2.8067	3.222	44146.1	34636.4	0.967604	0.260296
A0A3B5Z1F6_WHEAT	predicted protein	23 kDa	1	1	0.17	0.433	4	6	9	11	47.713	50.477	119778	129267	0.986748	0.738904
A0A3B5Z1J3_WHEAT	UDP-glucose:2-hydroxyflavanone C-glucosyltransferase	51 kDa	1	1	0.248	0.28	10	11	18	15	21.518	17.184	218913	212927	1.09328	0.122031
A0A3B6PGL8_WHEAT	Subtilisin-like protease	81 kDa	1	1	0.104	0.118	6	6	6	6	6.5489	6.4439	22536.9	22851.5	0.736907	0.000113464
A0A3B5Z1P0_WHEAT	thioredoxin H-type	13 kDa	1	1	0.458	0.212	4	2	5	5	6.5489	5.3699	38431.5	42642.4	1.1199	0.0865951
A0A3B6ERB4_WHEAT	beta-glucosidase 5-like	56 kDa	1	0.97	0.0417	0.0496	2	2	2	2	1.8711	3.222	110218	110985	0.786667	0.0148529
A0A3B5Z289_WHEAT	hexokinase-5	55 kDa	1	1	0.331	0.345	15	15	29	21	29.002	23.628	82952.6	82952.6	0.985763	0.698042
A0A3B5Z2A1_WHEAT	RGG repeats nuclear RNA binding protein A	40 kDa	1	1	0.271	0.269	2	2	2	3	21.518	24.702	149522	139509	0.912846	0.0702545
A0A3B5Z2A4_WHEAT	mitochondrial-processing peptidase subunit alpha	54 kDa	1	1	0.242	0.192	11	9	21	16	29.002	23.628	54350.3	54728.3	0.991318	0.623163
A0A3B5Z2A7_WHEAT	Phospholipase A1-II 7	46 kDa	1	1	0.303	0.248	2	2	2	3	25.26	30.072	353169	320508	1.14473	0.000383142
A0A3B5Z2D7_WHEAT	BLE2 protein-like protein	78 kDa	0.97	0.99	0.026	0.0376	2	3	4	4	3.7422	4.2959	131984	122295	0.984173	0.763866
A0A3B5Z2G6_WHEAT	DNA damage-repair/toleration protein DRT102	33 kDa	1	1	0.213	0.127	5	3	5	4	4.6778	4.2959	21173.9	20311.4	0.998235	0.959287
A0A3B5Z2H3_WHEAT	Signal recognition particle 54 kDa protein 2	55 kDa	1	1	0.193	0.165	8	7	9	9	10.291	11.814	41189.8	42347.8	1.01994	0.585122
A0A3B5Z2I0_WHEAT	uncharacterized protein LOC109756476	8 kDa	1	1	0.213	0.213	2	2	3	3	4.6778	3.222	288858	288858	1.05032	0.568378
A0A3B5Z2I2_WHEAT	Malate dehydrogenase, chloroplastic	42 kDa	1	1	0.319	0.256	12	10	23	20	27.131	31.146	80127	78478	0.997793	0.924257
A0A3B6QMN1_WHEAT	Protein SRG1	40 kDa	1	1	0.186	0.0535	6	2	8	4	8.42	4.2959	34636.4	33923.6	0.65535	0.000349229
A0A3B5Z2T9_WHEAT	non-symbiotic hemoglobin-like isoform X1	15 kDa	1	1	0.199	0.149	3	2	5	4	4.6778	4.2959	160254	161369	0.972837	0.361411
A0A3B5Z2W4_WHEAT	programmed cell death protein 5	15 kDa	1	1	0.122	0.183	2	3	4	5	5.6133	5.3699	105728	95287.5	1.02563	0.43998
A0A3B5Z327_WHEAT	AFG1-like ATPase	57 kDa	1	1	0.163	0.165	6	7	8	8	7.4844	8.5919	82379.6	82952.6	1.01436	0.726185
A0A3B5Z338_WHEAT	gamma-glutamyl hydrolase 2	37 kDa	1	1	0.175	0.142	7	5	10	7	10.291	11.814	50710.6	54350.3	1.05239	0.305396
A0A3B5Z3Q3_WHEAT	dynamin-related protein 5A	69 kDa	1	1	0.218	0.146	13	9	17	12	19.647	15.036	88292.3	90147.5	1.04466	0.069824
A0A3B5Z3R4_WHEAT	fiber protein Fb11	7 kDa	1	1	0.231	0.231	2	2	3	3	3.7422	3.222	82379.6	71715.6	0.950622	0.391759
A0A3B5Z3S2_WHEAT	60S ribosomal protein L37a	11 kDa	1	1	0.316	0.316	3	3	7	4	8.42	5.3699	104998	102127	1.05027	0.145199
A0A3B5Z3Y7_WHEAT	mitochondrial outer membrane protein porin 2	31 kDa	1	1	0.392	0.392	2	2	3	5	20.582	24.702	52136.3	46020.8	0.889726	0.554249
A0A3B5Z3Y8_WHEAT	photosystem I reaction center subunit VI, chloroplastic	15 kDa	1	1	0.161	0.161	3	3	10	10	67.36	70.883	225068	212927	1.10754	0.0563414
A0A3B5Z494_WHEAT	urease accessory protein G	31 kDa	1	1	0.228	0.303	5	7	9	11	9.3555	13.962	39786.7	39239	1.04895	0.0888212
A0A3B5Z4F9_WHEAT	syntaxin-71	30 kDa	1	1	0.185	0.115	5	3	6	3	5.6133	3.222	75281.1	72716.7	1.10945	0.00583057
A0A3B5Z4Q0_WHEAT	guanine nucleotide-binding protein subunit beta-like protein A	36 kDa	1	1	0.531	0.531	10	10	20	15	42.1	32.22	18951.2	20594.9	1.03984	0.15073
A0A3B5Z4W7_WHEAT	protease Do-like 1, chloroplastic	44 kDa	1	1	0.176	0.235	8	9	17	17	22.453	21.48	48983.2	49667	1.03719	0.160043
A0A3B5Z4Z7_WHEAT	predicted protein	17 kDa	1	1	0.167	0.192	3	3	3	4	2.8067	4.2959	129267	121450	0.971727	0.455418
A0A3B5Z553_WHEAT	xyloglucan endotransglycosylase/hydrolase protein 8	31 kDa	1	1	0.0813	0.127	2	3	4	5	5.6133	5.3699	20311.4	16498	1.08924	0.0973955
A0A3B5Z559_WHEAT	protein CHUP1, chloroplastic	105 kDa	1	1	0.165	0.157	15	14	20	19	22.453	22.554	59888.9	59475.2	0.964486	0.0694847
A0A3B6AVD9_WHEAT	cysteine-rich receptor-like protein kinase 25	36 kDa	1	1	0.133	0.142	5	6	6	6	5.6133	6.4439	158048	163621	0.795643	0.00257474
A0A3B5Z5S7_WHEAT	FTSH protease 4-D1	76 kDa	1	1	0.177	0.186	11	10	13	17	18.711	23.628	80684.3	77935.9	0.987405	0.804252
A0A3B5Z5U8_WHEAT	Subtilisin-like protease	84 kDa	1	1	0.176	0.131	12	9	16	13	15.904	15.036	46987.8	48983.2	0.971284	0.520627
A0A3B5Z649_WHEAT	Proteasome subunit beta type-6	26 kDa	1	1	0.41	0.357	9	9	18	16	19.647	18.258	132902	127488	0.896264	0.397032
A0A3B5Z6L1_WHEAT	mitochondrial adenine nucleotide transporter ADNT1	39 kDa	1	1	0.319	0.11	11	4	13	6	13.098	6.4439	71715.6	75281.1	0.969797	0.342595
A0A3B5Z6P9_WHEAT	structural maintenance of chromosomes protein 3	138 kDa	1	1	0.112	0.0922	13	12	16	16	14.969	18.258	60724.9	60305.4	1.06607	0.0241693
A0A3B5Z6T3_WHEAT	pathogen-related protein	27 kDa	1	1	0.274	0.274	2	2	2	2	7.4844	6.4439	5077.84	3821.7	0.808715	0.445271
A0A3B5ZM71_WHEAT	peroxisomal membrane protein PEX14-like isoform X2	51 kDa	1	1	0.0462	0.0336	2	2	3	3	3.7422	3.222	106464	110218	0.962309	0.655285
A0A3B5ZMC3_WHEAT	methionine S-methyltransferase isoform X1	115 kDa	1	1	0.112	0.0692	3	3	3	3	17.775	13.962	36611.3	41476.3	1.03457	0.43153
A0A3B5ZN20_WHEAT	outer envelope pore protein 16, chloroplastic	15 kDa	1	1	0.458	0.319	7	6	16	13	28.067	22.554	381150	378517	1.04442	0.107503
A0A3B5ZN99_WHEAT	glucose-6-phosphate isomerase, cytosolic	62 kDa	1	1	0.354	0.397	2	2	5	4	45.842	57.995	65083.3	53602	1.07887	0.220589
A0A3B5ZNE8_WHEAT	legumin-like protein	38 kDa	1	1	0.388	0.383	3	2	3	2	38.358	34.367	51418.5	50710.6	0.929801	0.0776904
A0A3B5ZNF9_WHEAT	E3 UFM1-protein ligase 1 homolog	90 kDa	1	1	0.109	0.115	10	9	14	16	14.033	17.184	73222.5	68794.2	1.00643	0.783691
A0A3B5ZNJ3_WHEAT	probable glucan 1,3-beta-glucosidase A	117 kDa	1	1	0.102	0.126	2	3	2	3	11.227	16.11	36611.3	33689.2	1.03595	0.537966
A0A3B5ZNW0_WHEAT	putative rubisco subunit binding-protein beta subunit	71 kDa	1	1	0.0717	0.0498	5	4	8	5	8.42	5.3699	51776.1	44453.2	1.00638	0.907396
A0A3B5ZPI7_WHEAT	subtilisin-chymotrypsin inhibitor CI-1B	8 kDa	1	1	0.595	0.595	2	2	4	4	12.162	19.332	12854.6	14562.8	1.05199	0.359548
A0A3B5ZPL7_WHEAT	predicted protein	13 kDa	1	0.98	0.174	0.174	2	2	3	2	6.5489	2.148	39511.9	36611.3	0.941899	0.539674
A0A3B5ZPV7_WHEAT	ACT domain-containing protein ACR9	49 kDa	1	0.98	0.0799	0.0731	3	3	3	3	2.8067	3.222	26801	29125.6	0.865477	0.0532712
A0A3B5ZQ29_WHEAT	asparagine--tRNA ligase, cytoplasmic 1	63 kDa	1	1	0.327	0.313	20	18	38	32	45.842	47.255	115698	111757	0.960755	0.374356
A0A3B5ZQ99_WHEAT	FBD-associated F-box protein At5g60610	55 kDa	1	0.98	0.035	0.0453	2	2	2	2	2.8067	2.148	3565.78	4299.64	0.963579	0.810866
A0A3B5ZQM0_WHEAT	Arginine--tRNA ligase chloroplastic/mitochondrial	73 kDa	1	1	0.18	0.185	11	11	21	19	23.389	21.48	70239.7	68794.2	0.991479	0.702771
A0A3B5ZQM6_WHEAT	dihydrolipoyl dehydrogenase 1, mitochondrial	53 kDa	1	1	0.453	0.531	21	23	45	49	88.877	88.067	46341	45387.3	1.01148	0.69583
A0A3B5ZQN7_WHEAT	6-phosphofructo-2-kinase/fructose-2,6-bisphosphatase-like isoform X2	86 kDa	1	1	0.24	0.235	17	17	30	30	42.1	37.589	41476.3	41189.8	1.02216	0.494593
A0A3B5ZQQ0_WHEAT	probable chromatin-remodeling complex ATPase chain	116 kDa	1	1	0.035	0.021	4	2	5	2	4.6778	3.222	58656.4	66450.8	1.00712	0.92061
A0A3B6A350_WHEAT	predicted protein	60 kDa	1	1	0.133	0.0782	7	4	10	5	12.162	7.5179	75281.1	73222.5	0.73528	0.000315428
A0A3B5ZQX2_WHEAT	acetylornithine aminotransferase, mitochondrial	48 kDa	1	1	0.252	0.224	11	10	19	19	20.582	26.85	66450.8	71220.3	0.936513	0.0181518
A0A3B5ZQY1_WHEAT	importin subunit alpha-1b	59 kDa	1	1	0.18	0.118	5	3	9	6	14.033	15.036	21173.9	21769.2	0.98311	0.606789
A0A3B5ZR97_WHEAT	thioredoxin-like 2, chloroplastic	23 kDa	1	1	0.307	0.233	5	4	11	7	11.227	8.5919	85284.7	86475.3	1.01274	0.650427
A0A3B5ZRE7_WHEAT	putative alpha-mannosidase	111 kDa	1	1	0.121	0.129	11	11	15	14	16.84	18.258	55109	127488	0.78445	0.404173
A0A3B5ZRI1_WHEAT	pentatricopeptide repeat-containing protein At4g35850, mitochondrial	51 kDa	1	1	0.124	0.104	6	5	7	8	6.5489	8.5919	83529.6	79573.5	0.990509	0.8371
A0A3B5ZRK2_WHEAT	probable lactoylglutathione lyase, chloroplastic	34 kDa	1	1	0.544	0.489	16	14	34	38	50.52	62.291	10660.6	12245.8	0.959956	0.188802
A0A3B5ZRV3_WHEAT	chaperonin CPN60-1, mitochondrial	61 kDa	1	1	0.425	0.319	22	19	51	45	91.684	89.141	87076.8	91405.9	0.976541	0.459639
A0A3B5ZRV5_WHEAT	histidine--tRNA ligase, cytoplasmic	95 kDa	1	1	0.223	0.197	19	17	27	24	29.002	25.776	65083.3	66913.1	1.07188	0.00761162
A0A3B5ZS22_WHEAT	cyanate hydratase	19 kDa	1	1	0.299	0.257	5	4	11	8	19.647	10.74	90774.5	89524.8	1.08685	0.0447948
A0A3B5ZS25_WHEAT	UDP-glucose:glycoprotein glucosyltransferase	181 kDa	1	1	0.051	0.0597	9	10	12	12	12.162	15.036	100721	95950.3	0.983442	0.723365
A0A3B5ZS33_WHEAT	ribonuclease 3	28 kDa	1	1	0.212	0.216	6	6	9	12	11.227	17.184	44453.2	42939	0.984987	0.624532
A0A3B5ZS67_WHEAT	NAD(P)H-quinone oxidoreductase subunit S, chloroplastic	25 kDa	1	1	0.433	0.403	10	10	24	24	48.649	37.589	60305.4	70239.7	0.893473	0.106971
A0A3B6EMP3_WHEAT	Calreticulin-3	50 kDa	1	1	0.185	0.168	9	8	20	11	24.324	12.888	121450	131072	0.77105	1.39088e-05
A0A3B5ZSC8_WHEAT	pentatricopeptide repeat-containing protein At1g61870, mitochondrial-like	38 kDa	1	1	0.0943	0.0657	3	2	4	3	4.6778	3.222	18179.2	17805.1	1.02578	0.41698
A0A3B5ZSI1_WHEAT	Nucleic acid binding protein	87 kDa	1	1	0.109	0.177	8	12	10	15	10.291	19.332	31872	31000.4	0.992825	0.863866
A0A3B5ZSI3_WHEAT	ALG2-interacting protein X	96 kDa	1	1	0.188	0.161	15	13	20	18	23.389	20.406	53974.9	55109	1.00519	0.833721
A0A3B5ZSQ3_WHEAT	Membrane steroid-binding protein 1	25 kDa	1	1	0.18	0.205	4	3	6	4	5.6133	5.3699	144429	142441	0.986589	0.470823
A0A3B5ZSQ6_WHEAT	predicted protein	37 kDa	1	1	0.135	0.135	4	4	8	8	9.3555	11.814	36107.2	41189.8	0.911291	0.0257064
A0A3B5ZSR0_WHEAT	malate dehydrogenase, cytoplasmic	35 kDa	1	1	0.252	0.279	8	9	22	24	45.842	51.551	74244.7	74761.1	1.02629	0.442867
A0A3B5ZST5_WHEAT	probable Xaa-Pro aminopeptidase P	79 kDa	1	1	0.232	0.185	16	12	24	20	27.131	24.702	65991.8	64187.3	1.00513	0.758535
A0A3B5ZST7_WHEAT	Protochlorophyllide reductase B, chloroplastic	45 kDa	1	1	0.353	0.341	12	12	24	25	29.938	38.663	29737.6	25531.7	0.837128	0.0304415
A0A3B5ZSU0_WHEAT	40S ribosomal protein S17-4	16 kDa	1	1	0.42	0.35	8	6	26	16	37.422	31.146	102837	98647.9	1.04787	0.0315718
A0A3B5ZSU1_WHEAT	AB hydrolase superfamily protein YfhM-like	36 kDa	1	1	0.208	0.258	6	7	8	11	10.291	13.962	22226.6	21769.2	1.01192	0.850857
A0A3B5ZSV5_WHEAT	ribulose-1,5-bisphosphate carboxylase/oxygenase large subunit (chloroplast)	18 kDa	1	0.99	0.274	0.274	2	2	6	6	91.684	61.217	78478	75281.1	0.993502	0.754126
A0A3B6LF12_WHEAT	lipoxygenase 2.1, chloroplastic	105 kDa	1	1	0.242	0.213	4	3	7	3	75.78	54.773	63303.6	64633.7	0.898131	0.0898457
A0A3B6AQH4_WHEAT	predicted protein	28 kDa	1	1	0.327	0.218	8	6	14	14	14.969	17.184	72214.5	72214.5	0.814703	0.000715498
A0A3B5ZTA9_WHEAT	ribosomal protein S15 (chloroplast)	9 kDa	1	1	0.487	0.487	4	5	6	6	6.5489	6.4439	27554.5	26432	1.04601	0.347523
A0A3B5ZTB7_WHEAT	protein STABILIZED1	92 kDa	1	1	0.163	0.119	11	8	12	8	11.227	8.5919	65991.8	62866.3	1.0726	0.0633103
A0A3B5ZTH9_WHEAT	probable glutathione S-transferase GSTU6	26 kDa	1	1	0.17	0.106	2	2	3	4	5.6133	4.2959	44453.2	42939	0.879856	0.112298
A0A3B5ZTL9_WHEAT	probable serine protease EDA2	56 kDa	1	1	0.207	0.112	9	5	14	8	14.969	12.888	76332	91405.9	0.967924	0.694084
A0A3B5ZTN7_WHEAT	tyrosine--tRNA ligase, chloroplastic/mitochondrial	60 kDa	1	1	0.21	0.128	3	2	4	2	11.227	12.888	29737.6	25709.3	1.06981	0.111694
A0A3B5ZTR6_WHEAT	3-hydroxyisobutyryl-coenzyme A hydrolase, putative, expressed	42 kDa	1	1	0.0814	0.189	4	7	7	7	7.4844	7.5179	106464	110985	1.09006	0.00363455
A0A3B5ZU15_WHEAT	predicted protein	25 kDa	1	1	0.276	0.253	4	4	5	5	5.6133	10.74	45703	41764.8	0.955703	0.304056
A0A3B5ZU59_WHEAT	glutathione S-transferase F11-like	29 kDa	1	1	0.379	0.352	7	7	12	12	16.84	17.184	84695.6	81810.6	0.971013	0.38224
A0A3B5ZUB2_WHEAT	probable plastid-lipid-associated protein 3, chloroplastic	38 kDa	1	1	0.267	0.247	9	8	18	21	28.067	37.589	70728.3	73731.8	1.02063	0.473733
A0A2X0S1W6_WHEAT	ferredoxin-dependent glutamate synthase, chloroplastic	174 kDa	1	1	0.349	0.343	2	4	5	7	262.89	231.98	141457	127488	0.906965	0.0400338
A0A3B5ZUD7_WHEAT	flavin-containing monooxygenase FMO GS-OX-like 4	54 kDa	1	1	0.076	0.101	3	4	3	5	2.8067	5.3699	41764.8	37122.3	1.11859	0.221521
A0A3B5ZUG3_WHEAT	CCR4-NOT transcription complex subunit 1 isoform X1	265 kDa	1	1	0.0138	0.00711	3	2	3	2	2.8067	2.148	25006.2	21920.6	1.12618	0.0632445
A0A3B5ZUL1_WHEAT	palmitoyl-protein thioesterase 1	32 kDa	1	1	0.253	0.0887	6	2	8	3	8.42	3.222	38967.9	36107.2	0.966639	0.647171
A0A3B5ZUP0_WHEAT	protein TIC110, chloroplastic	47 kDa	1	1	0.395	0.406	16	15	37	34	114.14	105.25	39786.7	36358.4	0.936733	0.10312
A0A3B5ZUV9_WHEAT	NADH-plastoquinone oxidoreductase subunit K (chloroplast)	25 kDa	1	1	0.124	0.209	3	5	9	14	11.227	19.332	55492.3	57052.4	0.94128	0.0742713
A0A3B5ZUZ8_WHEAT	ATP synthase CF1 beta subunit (chloroplast)	38 kDa	1	0.99	0.62	0.431	2	3	5	4	519.23	564.92	49667	53602	0.885419	0.0470283
A0A3B5ZV14_WHEAT	ribosomal protein L14 (chloroplast)	14 kDa	1	1	0.545	0.626	6	8	14	19	29.938	42.959	23010.4	21321.2	1.03203	0.292659
A0A3B5ZV47_WHEAT	predicted protein	43 kDa	1	1	0.0565	0.113	2	3	2	4	2.8067	6.4439	54350.3	49667	0.976665	0.585203
A0A3B5ZV87_WHEAT	D-3-phosphoglycerate dehydrogenase 3, chloroplastic-like	65 kDa	1	1	0.321	0.302	16	17	36	33	40.229	46.181	47314.7	57052.4	1.1269	0.276932
A0A3B5ZVC6_WHEAT	mitogen-activated protein kinase 6	43 kDa	1	1	0.12	0.149	5	4	7	9	9.3555	9.6659	74761.1	80127	0.959013	0.0591917
A0A3B5ZVD4_WHEAT	7-hydroxymethyl chlorophyll a reductase, chloroplastic	51 kDa	1	1	0.0753	0.123	5	7	7	9	6.5489	10.74	217401	218913	1.057	0.0628406
A0A3B5ZW21_WHEAT	guanosine nucleotide diphosphate dissociation inhibitor 2	58 kDa	1	1	0.207	0.142	5	4	10	7	27.131	21.48	135694	133826	1.09357	0.0386002
A0A3B5ZW37_WHEAT	Flavin-containing monooxygenase FMO GS-OX-like 2	56 kDa	0.99	0.96	0.053	0.053	2	2	3	4	13.098	9.6659	25888.1	23987.6	1.05653	0.189632
A0A3B5ZWB5_WHEAT	nucleoside diphosphate kinase 1	17 kDa	1	1	0.536	0.536	8	8	21	22	50.52	52.625	37902.4	37122.3	1.04988	0.0217714
A0A3B5ZWJ6_WHEAT	AMP deaminase	98 kDa	1	1	0.0808	0.052	7	5	8	5	7.4844	5.3699	53602	53231.8	1.08188	0.234919
A0A3B5ZWM4_WHEAT	60S acidic ribosomal protein P2B	11 kDa	1	1	0.402	0.402	2	2	4	6	11.227	12.888	12854.6	10369.1	1.03771	0.569078
A0A3B5ZWX1_WHEAT	probable monofunctional riboflavin biosynthesis protein RIBA 3, chloroplastic isoform X1	57 kDa	1	1	0.236	0.249	12	13	23	26	23.389	32.22	71220.3	63743.9	1.01913	0.342185
A0A3B5ZWX4_WHEAT	nascent polypeptide-associated complex subunit alpha-like protein 1	22 kDa	1	1	0.332	0.332	5	5	13	13	22.453	25.776	50360.3	48308.9	1.10458	0.0392545
A0A3B5ZX20_WHEAT	Serine/threonine-protein kinase ATM	128 kDa	1	1	0.108	0.0756	14	10	21	15	19.647	18.258	134757	125733	1.13524	0.0202341
A0A3B5ZX68_WHEAT	probable transmembrane GTPase FZO-like, chloroplastic	106 kDa	1	1	0.175	0.13	14	11	18	13	19.647	17.184	89524.8	86475.3	0.989766	0.676812
A0A3B5ZXC0_WHEAT	endo-1,3;1,4-beta-D-glucanase-like	25 kDa	1	1	0.386	0.32	8	7	16	15	29.002	31.146	118129	110218	1.09545	0.0688827
A0A3B5ZXE5_WHEAT	basic 7S globulin	45 kDa	1	1	0.0986	0.0619	3	2	5	3	4.6778	6.4439	22851.5	22536.9	0.97917	0.766551
A0A3B5ZXG4_WHEAT	UDP-glucose:2-hydroxyflavanone C-glucosyltransferase	51 kDa	1	1	0.227	0.28	2	2	4	4	21.518	18.258	296979	265803	1.16	0.0575622
A0A3B5ZXP1_WHEAT	probable carboxylesterase 15	38 kDa	1	1	0.0843	0.11	3	3	3	4	2.8067	6.4439	48983.2	46020.8	0.828494	0.00919375
A0A3B5ZXR6_WHEAT	cysteine proteinase inhibitor	12 kDa	1	1	0.299	0.383	3	4	5	6	10.291	11.814	55492.3	54350.3	1.04448	0.192379
A0A3B5ZXS3_WHEAT	predicted protein	18 kDa	1	1	0.207	0.293	2	3	2	4	1.8711	8.5919	4513.4	6562.36	1.09376	0.172439
A0A3B5ZXZ8_WHEAT	isoflavone reductase homolog IRL	33 kDa	1	1	0.242	0.368	5	8	10	12	10.291	17.184	34397.1	33923.6	0.977361	0.571598
A0A3B5ZYK2_WHEAT	Aldo-keto reductase family 4 member C10	34 kDa	1	1	0.324	0.265	2	2	5	3	24.324	22.554	14263.1	15286.8	0.887428	0.342495
A0A3B5ZYP7_WHEAT	histone H2A	16 kDa	0.99	1	0.153	0.153	2	2	2	3	9.3555	10.74	143431	151609	1.07665	0.0704518
A0A3B6CGK8_WHEAT	probable allantoinase	55 kDa	1	0.95	0.0891	0.0317	5	2	7	3	6.5489	3.222	32541.7	33225.4	0.881893	0.15286
A0A3B5ZZB6_WHEAT	predicted protein	14 kDa	1	1	0.2	0.144	3	2	6	2	9.3555	2.148	101421	81810.6	1.02343	0.764509
A0A3B5ZZF7_WHEAT	Aldehyde dehydrogenase family 2 member C4	54 kDa	1	1	0.0687	0.0525	2	2	3	3	7.4844	6.4439	12677.7	18179.2	0.984369	0.883759
A0A3B5ZZL4_WHEAT	chaperonin CPN60-like 2, mitochondrial	61 kDa	1	1	0.22	0.237	12	11	21	18	26.195	28.998	85284.7	88292.3	0.974481	0.323775
A0A3B5ZZM6_WHEAT	phosphoglycerate kinase, chloroplastic	50 kDa	1	1	0.561	0.565	26	26	82	81	381.71	413.48	56658.3	58251.2	0.96456	0.244322
A0A3B5ZZN9_WHEAT	60S ribosomal protein L28-1	17 kDa	1	1	0.381	0.238	4	3	6	5	10.291	9.6659	108701	107950	1.03201	0.730253
A0A3B5ZZV2_WHEAT	TPR repeat	28 kDa	1	1	0.196	0.162	5	4	8	6	10.291	6.4439	45703	41764.8	1.00912	0.788296
A0A3B6A007_WHEAT	probable protein phosphatase 2C 71	51 kDa	1	1	0.0628	0.109	2	3	2	3	1.8711	3.222	11747	13587.6	0.9982	0.976707
A0A3B6A021_WHEAT	mitochondrial outer membrane protein porin 2	31 kDa	1	1	0.424	0.424	9	9	23	20	29.938	30.072	76862.9	73731.8	1.01291	0.665573
A0A3B6A033_WHEAT	phospholipase D family protein isoform X1	92 kDa	1	1	0.0652	0.0399	4	2	4	2	5.6133	4.2959	30786.3	32541.7	1.15007	0.228691
A0A3B6A060_WHEAT	histone-lysine N-methyltransferase SETD1A-like	43 kDa	1	1	0.0803	0.0518	2	2	2	2	1.8711	2.148	73222.5	51063.3	1.08252	0.0927972
A0A3B6A072_WHEAT	1,2-dihydroxy-3-keto-5-methylthiopentene dioxygenase 4	22 kDa	1	1	0.393	0.246	6	4	11	7	10.291	7.5179	107204	103552	0.994855	0.864338
A0A3B6A086_WHEAT	Inositol-tetrakisphosphate 1-kinase 1	37 kDa	1	1	0.137	0.137	3	3	4	5	4.6778	6.4439	13493.7	16158.4	1.06785	0.433231
A0A3B6U023_WHEAT	DNA-binding protein MNB1B	17 kDa	1	1	0.335	0.335	6	7	15	16	20.582	21.48	185364	184083	0.955292	0.522386
A0A3B6A099_WHEAT	putative disease resistance protein RGA3 isoform X1	141 kDa	1	0.99	0.0126	0.0134	2	2	2	2	1.8711	2.148	70728.3	70239.7	1.09715	0.147092
A0A3B6A0B6_WHEAT	NADPH-dependent aldehyde reductase-like protein, chloroplastic	27 kDa	1	1	0.162	0.295	4	6	8	11	8.42	11.814	158048	135694	0.948747	0.12138
A0A3B6A0C1_WHEAT	proline iminopeptidase	44 kDa	1	1	0.266	0.197	10	8	16	10	20.582	15.036	62866.3	62432.1	1.05402	0.06718
A0A3B6ETP8_WHEAT	kinetochore protein SPC25 homolog	35 kDa	0.98	1	0.0528	0.087	2	3	3	3	2.8067	3.222	83529.6	81245.5	0.920094	0.192173
A0A3B6A167_WHEAT	GTPase Era	45 kDa	1	1	0.194	0.233	8	10	11	15	13.098	18.258	31000.4	30786.3	0.939398	0.01409
A0A3B6A184_WHEAT	probable phosphoribosylformylglycinamidine synthase, chloroplastic/mitochondrial	156 kDa	1	1	0.16	0.165	2	2	4	2	48.649	48.329	320508	341139	0.895271	0.00142875
A0A3B6A1G8_WHEAT	fatty acid amide hydrolase	66 kDa	1	0.97	0.0492	0.0246	3	2	3	2	2.8067	2.148	89524.8	89524.8	1.03466	0.499375
A0A3B6A2C6_WHEAT	pathogen-related protein	26 kDa	1	1	0.192	0.214	4	4	7	5	6.5489	5.3699	6517.03	6984.79	1.04909	0.784509
A0A3B6A2K0_WHEAT	eukaryotic translation initiation factor 2 (eIF-2) family protein	155 kDa	1	1	0.0634	0.0321	8	5	8	6	8.42	6.4439	35857.8	35857.8	1.03172	0.351462
A0A3B6A2L6_WHEAT	DNA damage-binding protein 1a	122 kDa	1	1	0.0991	0.117	12	15	18	18	19.647	19.332	47643.8	47643.8	1.0437	0.210176
A0A3B6MN20_WHEAT	NAD(P)H-quinone oxidoreductase subunit U, chloroplastic	25 kDa	1	1	0.123	0.123	3	3	5	6	11.227	10.74	171756	168221	0.944418	0.210334
A0A3B6IRU5_WHEAT	predicted protein	24 kDa	1	1	0.271	0.191	4	3	7	5	8.42	7.5179	35857.8	37902.4	0.866077	7.6919e-05
A0A3B6D567_WHEAT	predicted protein	37 kDa	1	1	0.185	0.182	4	4	6	6	11.227	9.6659	33689.2	33923.6	0.848309	0.0268299
A0A3B6ANY6_WHEAT	sterol 3-beta-glucosyltransferase UGT80A2 isoform X1	66 kDa	1	1	0.0788	0.064	4	3	5	4	4.6778	4.2959	62866.3	64633.7	1.00373	0.923608
A0A3B6HQX9_WHEAT	pyruvate decarboxylase 2	66 kDa	1	1	0.126	0.093	8	6	13	11	12.162	13.962	55878.3	62432.1	0.827784	0.00539174
A0A3B6AP82_WHEAT	tRNA-dihydrouridine(47) synthase [NAD(P)(+)]-like	75 kDa	1	1	0.0684	0.0297	5	2	6	2	5.6133	2.148	102837	100721	0.976679	0.5936
A0A3B6AP99_WHEAT	anthocyanidin 5,3-O-glucosyltransferase	51 kDa	1	1	0.126	0.046	5	2	6	3	5.6133	3.222	47975.2	46987.8	1.02255	0.661647
A0A3B5XWZ8_WHEAT	Lactoylglutathione lyase / glyoxalase I family protein	20 kDa	1	1	0.124	0.0968	3	2	5	4	7.4844	4.2959	107950	116502	0.857385	0.0176529
A0A3B6API9_WHEAT	chitinase	39 kDa	1	1	0.103	0.103	2	2	4	3	6.5489	5.3699	27939.1	31433.2	0.976405	0.810098
A0A3B6APM5_WHEAT	cullin-associated NEDD8-dissociated protein 1	134 kDa	1	1	0.106	0.0781	13	10	17	13	15.904	17.184	25355.3	22536.9	1.07987	0.045557
A0A3B6APR1_WHEAT	dihydrolipoyllysine-residue succinyltransferase component of 2-oxoglutarate dehydrogenase complex	48 kDa	1	1	0.254	0.197	8	7	17	12	26.195	18.258	111757	112534	0.997346	0.934674
A0A3B6AQ54_WHEAT	probable NAD(P)H-dependent oxidoreductase 1	35 kDa	1	1	0.258	0.231	9	8	15	15	14.033	19.332	41764.8	36865.9	0.885682	0.15774
A0A3B6AQG1_WHEAT	pyruvate dehydrogenase E1 component subunit alpha-3, chloroplastic	46 kDa	1	1	0.264	0.24	13	11	24	22	33.68	36.515	66913.1	65991.8	0.960901	0.0685546
W5FEX7_WHEAT	60S ribosomal protein L15	24 kDa	1	1	0.255	0.221	7	7	10	10	11.227	10.74	185364	168221	0.833391	0.0235805
A0A3B6AQU5_WHEAT	ER membrane protein complex subunit 8/9 homolog	23 kDa	1	1	0.255	0.385	5	8	7	10	7.4844	11.814	46663.3	42642.4	1.0712	0.0434501
A0A3B6AR02_WHEAT	L-ascorbate peroxidase 2, cytosolic	44 kDa	1	1	0.314	0.252	8	7	19	16	53.326	57.995	73731.8	69754.6	1.07256	0.129739
A0A3B6AR20_WHEAT	phosphoinositide phospholipase C 2-like	68 kDa	1	1	0.258	0.237	13	12	24	22	25.26	25.776	36358.4	35610.1	1.07046	0.206594
A0A3B6AR98_WHEAT	glyoxylate/hydroxypyruvate reductase HPR3	33 kDa	1	1	0.0949	0.108	3	3	3	3	2.8067	4.2959	140479	127488	1.0593	0.153577
A0A3B6ARB9_WHEAT	lipoamide acyltransferase component of branched-chain alpha-keto acid dehydrogenase complex, mitochondrial	55 kDa	1	1	0.213	0.166	10	9	16	13	15.904	13.962	32768	31000.4	1.20058	0.00153594
A0A3B6ARE4_WHEAT	lon protease homolog, mitochondrial	107 kDa	1	1	0.165	0.163	14	15	21	24	23.389	26.85	40905.3	39239	1.02152	0.314465
A0A3B6ARG1_WHEAT	40S ribosomal protein S6	28 kDa	1	1	0.268	0.204	6	5	10	7	9.3555	9.6659	100025	84110.6	0.988549	0.881028
A0A3B6ARW8_WHEAT	probable acyl-CoA dehydrogenase IBR3	92 kDa	1	1	0.0948	0.124	2	2	2	2	11.227	13.962	112534	113317	1.10689	0.106962
A0A3B6ARZ9_WHEAT	predicted protein	25 kDa	1	1	0.279	0.166	5	4	10	7	10.291	10.74	71220.3	68319	0.875933	0.0140764
A0A3B6AS02_WHEAT	Universal stress protein A-like protein	24 kDa	1	1	0.288	0.137	5	2	7	4	8.42	6.4439	41476.3	46663.3	0.822498	0.000240221
A0A3B6AS22_WHEAT	probable histone-arginine methyltransferase CARM1 isoform X1	59 kDa	1	1	0.0578	0.0728	3	4	4	6	4.6778	7.5179	76862.9	74761.1	1.07555	0.000452156
A0A3B6AS30_WHEAT	Alpha-L-arabinofuranosidase 1	70 kDa	1	1	0.0668	0.0435	5	3	6	4	5.6133	4.2959	194579	197296	1.04955	0.099915
A0A3B6PL26_WHEAT	putative elongation factor TypA-like SVR3, chloroplastic isoform X1	69 kDa	1	1	0.11	0.127	8	8	11	12	11.227	15.036	71220.3	73731.8	0.853615	0.0116684
A0A3B6ASB3_WHEAT	probable membrane-associated 30 kDa protein, chloroplastic	37 kDa	1	1	0.39	0.39	15	15	30	28	40.229	40.811	84695.6	83529.6	0.967603	0.121026
A0A3B6ASE9_WHEAT	glycerol-3-phosphate dehydrogenase SDP6, mitochondrial	68 kDa	1	1	0.0872	0.128	5	8	6	10	7.4844	10.74	32995.9	36611.3	1.08747	0.0279513
A0A3B6ASF8_WHEAT	2-dehydro-3-deoxyphosphooctonate aldolase	32 kDa	1	1	0.155	0.179	4	5	6	7	5.6133	7.5179	21027.6	20594.9	1.05876	0.348044
A0A3B6ASG9_WHEAT	protein EARLY RESPONSIVE TO DEHYDRATION 15	17 kDa	1	1	0.34	0.154	4	2	4	6	5.6133	7.5179	28724.6	28133.5	1.13629	0.0624871
A0A3B6ASI5_WHEAT	nuclear pore complex protein NUP214	184 kDa	0.99	1	0.026	0.0328	4	5	4	5	3.7422	5.3699	71220.3	72716.7	0.984503	0.57903
A0A3B6ASK4_WHEAT	THUMP domain-containing protein	45 kDa	1	0.98	0.0417	0.0368	2	2	2	2	1.8711	2.148	141457	137588	1.06691	0.119334
A0A3B6ASL0_WHEAT	haloacid dehalogenase-like hydrolase domain-containing protein 3	32 kDa	1	1	0.113	0.113	3	2	3	2	2.8067	3.222	63743.9	59475.2	0.965733	0.518846
A0A3B6ASP6_WHEAT	2-oxoglutarate dehydrogenase, mitochondrial-like	115 kDa	1	1	0.107	0.109	5	5	5	5	9.3555	15.036	36107.2	38166	0.955628	0.18729
A0A3B6ASQ2_WHEAT	alpha-galactosidase 3	44 kDa	1	1	0.18	0.177	5	5	10	8	19.647	17.184	78478	79023.8	1.00379	0.918241
A0A3B6ASU3_WHEAT	predicted protein	27 kDa	1	1	0.235	0.174	5	4	10	9	11.227	12.888	31216	31872	1.03734	0.350153
A0A3B6ASW0_WHEAT	tRNA ligase 1	125 kDa	1	1	0.0578	0.0311	4	2	4	3	7.4844	4.2959	22693.6	22536.9	1.13709	0.00754861
A0A3B6ASW8_WHEAT	serine/arginine-rich-splicing factor SR34	27 kDa	1	1	0.144	0.206	3	4	4	4	3.7422	5.3699	36611.3	40622.7	1.06645	0.416404
A0A3B6AT05_WHEAT	nucleolar protein 56	60 kDa	1	1	0.0705	0.0334	4	2	5	3	4.6778	3.222	46020.8	39786.7	0.979164	0.588842
A0A3B6AT57_WHEAT	probable protein phosphatase 2C 33	44 kDa	1	0.99	0.107	0.0415	5	2	6	3	5.6133	3.222	79023.8	82379.6	0.936629	0.0917931
A0A3B6AT88_WHEAT	thioredoxin reductase NTRC	65 kDa	1	1	0.224	0.206	10	11	20	22	23.389	25.776	92041.7	93326.6	1.0029	0.910888
A0A3B6ATF3_WHEAT	nitrate regulatory gene2 protein	81 kDa	1	1	0.0302	0.0329	2	2	2	2	1.8711	2.148	11910.9	10513.8	0.877982	0.137127
A0A3B6ATF9_WHEAT	predicted protein	8 kDa	1	1	0.304	0.333	2	2	4	3	6.5489	5.3699	76862.9	74761.1	1.00518	0.848504
A0A3B6ATQ1_WHEAT	60S ribosomal protein L18-3	21 kDa	1	1	0.267	0.267	5	5	9	10	9.3555	11.814	80684.3	79023.8	0.978085	0.718081
A0A3B6ATT1_WHEAT	immune-associated nucleotide-binding protein 9	37 kDa	1	0.99	0.0578	0.0578	2	2	3	2	2.8067	2.148	100025	84695.6	1.087	0.357441
A0A3B6ATZ9_WHEAT	putative complex I intermediate-associated protein 30	64 kDa	1	1	0.283	0.319	2	2	4	4	26.195	22.554	55492.3	58656.4	1.03017	0.466183
A0A3B6AU07_WHEAT	Glyceraldehyde-3-phosphate dehydrogenase A	24 kDa	1	1	0.0946	0.135	2	2	3	2	2.8067	2.148	19215.7	19893.4	0.92715	0.284737
A0A3B6AU17_WHEAT	Nuclear transcription factor Y subunit B-3	23 kDa	1	1	0.168	0.168	4	4	6	6	8.42	6.4439	97289.7	102127	0.997758	0.94661
A0A3B6KBM0_WHEAT	cysteine synthase	45 kDa	1	1	0.341	0.418	2	2	5	6	75.78	89.141	28924.4	26432	0.842533	0.0048949
A0A3B6AU57_WHEAT	momilactone A synthase-like	32 kDa	1	0.99	0.128	0.154	4	4	7	4	7.4844	4.2959	41476.3	40905.3	0.944412	0.155935
A0A3B6AU58_WHEAT	uncharacterized J domain-containing protein C4H3.01	31 kDa	1	1	0.0879	0.128	2	3	2	3	2.8067	3.222	126607	110218	0.979074	0.601077
A0A3B6AU90_WHEAT	Aldose 1-epimerase	36 kDa	1	1	0.131	0.158	4	5	8	7	9.3555	9.6659	37380.5	39239	1.02936	0.539527
A0A3B6AUE3_WHEAT	Alanine aminotransferase 2	61 kDa	1	1	0.248	0.248	9	9	20	19	27.131	28.998	28133.5	29328.2	0.979352	0.469841
A0A3B6AUG0_WHEAT	predicted protein	39 kDa	1	1	0.0866	0.101	2	3	3	3	2.8067	3.222	54350.3	58251.2	1.06328	0.22722
A0A3B6AUH5_WHEAT	elongation factor 1-delta 1	25 kDa	1	1	0.456	0.376	2	2	4	4	66.424	27.924	67378.5	62866.3	1.03163	0.103131
A0A3B6AUI7_WHEAT	predicted protein	50 kDa	1	1	0.234	0.247	10	10	15	14	16.84	17.184	34877.3	32093.6	1.00017	0.990031
A0A3B6AUJ7_WHEAT	Xylulose kinase	62 kDa	1	1	0.257	0.267	13	13	21	18	25.26	22.554	122295	112534	1.08243	0.244825
A0A3B6AUK7_WHEAT	pyrrolidone-carboxylate peptidase	24 kDa	1	1	0.26	0.242	5	5	10	10	9.3555	10.74	97966.4	93326.6	1.05004	0.0609514
A0A3B6AUN9_WHEAT	SUMO-activating enzyme subunit 2	70 kDa	1	1	0.0859	0.0859	5	5	7	5	7.4844	6.4439	31216	27554.5	1.01415	0.726352
A0A3B6AUW6_WHEAT	gamma carbonic anhydrase 2, mitochondrial	30 kDa	1	1	0.38	0.38	8	9	26	20	36.487	28.998	65083.3	66450.8	1.00855	0.474988
A0A3B6AUZ9_WHEAT	protein FREE1	48 kDa	1	1	0.0706	0.0706	3	3	5	5	4.6778	6.4439	46663.3	40622.7	1.10788	0.12174
A0A3B6AV16_WHEAT	leucine-rich repeat extensin-like protein 6	40 kDa	1	1	0.0542	0.0786	2	3	4	4	3.7422	4.2959	30786.3	37122.3	0.849722	0.0499902
A0A3B6AV65_WHEAT	cytochrome b6-f complex iron-sulfur subunit, chloroplastic	24 kDa	1	1	0.351	0.419	9	10	23	26	58.004	65.513	57052.4	57052.4	0.979969	0.6391
A0A3B6AV72_WHEAT	pentatricopeptide repeat-containing protein At1g26460, mitochondrial	61 kDa	1	0.99	0.114	0.0661	4	2	4	3	3.7422	3.222	3848.29	1428.22	0.693317	0.178571
A0A3B6AVD3_WHEAT	probable small nuclear ribonucleoprotein G	9 kDa	1	1	0.392	0.392	3	3	6	8	8.42	13.962	21173.9	20594.9	1.0632	0.242114
A0A3B6JRS1_WHEAT	cell wall invertase	65 kDa	1	1	0.153	0.225	9	13	19	22	21.518	28.998	80127	76862.9	0.742023	5.30553e-06
A0A3B6AVG3_WHEAT	predicted protein	23 kDa	1	1	0.551	0.542	18	15	51	48	304.99	374.82	51063.3	47643.8	0.944476	0.182404
A0A3B6AVM8_WHEAT	vacuolar protein sorting-associated protein 27 isoform X2	32 kDa	1	1	0.101	0.0845	2	2	2	2	1.8711	2.148	53602	48983.2	1.14971	0.0554504
A0A3B6AVT9_WHEAT	stress-response A/B barrel domain-containing protein UP3	28 kDa	1	1	0.0886	0.107	2	2	6	5	7.4844	5.3699	73222.5	73222.5	0.982175	0.656267
A0A3B6AVU7_WHEAT	fatty-acid-binding protein 1	29 kDa	1	1	0.259	0.172	7	5	8	5	7.4844	5.3699	94629.3	71715.6	1.12313	0.016955
A0A3B6AVV4_WHEAT	tubulin alpha-1 chain	48 kDa	1	1	0.238	0.208	10	9	18	16	19.647	20.406	117313	120611	0.999316	0.992602
A0A3B6AVW7_WHEAT	protein FLX-like 1	38 kDa	1	1	0.0925	0.118	3	4	7	5	6.5489	5.3699	48983.2	48983.2	0.983772	0.549699
A0A3B6AVX5_WHEAT	succinate--CoA ligase [ADP-forming] subunit alpha, mitochondrial	34 kDa	1	1	0.224	0.176	6	5	17	14	26.195	23.628	68319	67378.5	0.988617	0.706425
A0A3B6AW75_WHEAT	pre-mRNA-splicing factor ATP-dependent RNA helicase DEAH7	142 kDa	1	0.99	0.0261	0.023	2	2	2	2	1.8711	2.148	15716.6	17438.6	0.994305	0.931337
A0A3B6AWA5_WHEAT	glutamyl-tRNA reductase-binding protein, chloroplastic	37 kDa	1	0.98	0.226	0.205	2	2	2	2	17.775	10.74	58656.4	61147.3	1.0359	0.451382
A0A3B6AWE2_WHEAT	peptide chain release factor PrfB1, chloroplastic isoform X1	49 kDa	1	1	0.0558	0.103	3	5	4	7	3.7422	8.5919	85284.7	79573.5	0.972623	0.514656
A0A3B6AWM3_WHEAT	ribosomal protein L22 (chloroplast)	16 kDa	1	1	0.162	0.192	3	4	5	8	4.6778	10.74	64187.3	57848.8	0.865277	0.0196471
A0A3B6AWU0_WHEAT	Ubiquitin carboxyl-terminal hydrolase 13	131 kDa	1	1	0.139	0.134	17	14	27	20	26.195	21.48	78478	78478	1.06275	0.0169475
PSBA_WHEAT	photosystem II protein D1 (chloroplast)	39 kDa	1	1	0.232	0.212	8	7	19	17	62.682	56.921	106464	98647.9	1.03427	0.481787
A0A3B6AWW1_WHEAT	SH3 domain-containing protein 3	39 kDa	1	1	0.122	0.0551	4	2	4	3	3.7422	3.222	114105	117313	0.952224	0.46333
A0A3B6AWW9_WHEAT	probable mitochondrial import inner membrane translocase subunit TIM21	32 kDa	1	1	0.131	0.169	4	5	5	7	5.6133	7.5179	41476.3	50012.5	1.01083	0.736518
A0A3B6AX34_WHEAT	photosystem II cytochrome b559 alpha subunit (chloroplast)	9 kDa	1	1	0.378	0.232	3	2	7	4	21.518	12.888	50012.5	52498.9	0.963156	0.39614
A0A3B6AXD2_WHEAT	ubiquinol-cytochrome-c reductase complex assembly factor 1	33 kDa	0.99	1	0.0761	0.114	2	2	2	3	1.8711	3.222	12245.8	15825.9	1.00662	0.925414
A0A3B6AXE7_WHEAT	cysteine-rich receptor-like protein kinase 6	75 kDa	1	1	0.0613	0.073	3	4	4	5	6.5489	7.5179	37380.5	38431.5	0.878197	0.0264154
A0A3B6AXG8_WHEAT	pyruvate kinase isozyme A, chloroplastic	62 kDa	1	1	0.139	0.149	7	7	10	10	13.098	13.962	98647.9	99334	0.908841	0.00215247
A0A3B6AXS0_WHEAT	protein MET1, chloroplastic	36 kDa	1	1	0.325	0.383	10	12	32	35	50.52	61.217	24154.4	24154.4	1.03447	0.315557
A0A3B6AXS6_WHEAT	60S ribosomal protein L13a-4	24 kDa	1	1	0.189	0.223	2	2	4	2	22.453	17.184	52864.1	49667	0.958644	0.706959
A0A3B6AXV5_WHEAT	peptidyl-prolyl cis-trans isomerase FKBP20-2, chloroplastic	27 kDa	1	1	0.307	0.352	8	9	15	16	19.647	23.628	47314.7	42939	1.00362	0.899525
A0A3B6AXY4_WHEAT	60S ribosomal protein L35	14 kDa	1	1	0.123	0.189	2	3	3	4	2.8067	4.2959	128375	114898	1.03941	0.676812
A0A3B6EGW9_WHEAT	magnesium-protoporphyrin IX monomethyl ester [oxidative] cyclase, chloroplastic	44 kDa	1	1	0.273	0.238	11	9	18	17	17.775	24.702	58656.4	56266.9	0.866047	0.0539101
A0A3B6AY90_WHEAT	Lamin-like protein	21 kDa	1	1	0.0876	0.0876	2	2	4	5	4.6778	5.3699	84695.6	82952.6	1.0457	0.0360071
A0A3B6AYC0_WHEAT	Photosystem I reaction center subunit psaK, chloroplastic	14 kDa	1	1	0.231	0.231	6	5	17	13	66.424	60.143	81810.6	74244.7	1.0338	0.525034
A0A3B6AYC5_WHEAT	glycine-rich RNA-binding protein RZ1C	32 kDa	1	1	0.164	0.212	5	6	8	7	8.42	8.5919	47314.7	46987.8	1.06921	0.0868082
A0A3B6AYC8_WHEAT	sucrose nonfermenting 4-like protein isoform X1	49 kDa	1	1	0.0664	0.0458	3	2	3	3	2.8067	3.222	29944.4	27746.2	0.995038	0.873471
A0A3B6AYF7_WHEAT	phospholipase A-2-activating protein	83 kDa	1	1	0.065	0.0716	5	5	6	8	5.6133	10.74	95950.3	96617.7	1.03946	0.102281
A0A3B6AYN6_WHEAT	aminoacyl tRNA synthase complex-interacting multifunctional protein 1	28 kDa	1	1	0.157	0.205	4	5	6	9	5.6133	11.814	58656.4	58656.4	1.0287	0.533486
A0A3B6AYP0_WHEAT	phototropin-2	100 kDa	1	1	0.148	0.107	11	8	21	14	23.389	20.406	52864.1	57052.4	1.13102	0.00251126
A0A3B6AYW6_WHEAT	Protein grpE	31 kDa	1	1	0.243	0.319	2	3	4	6	15.904	23.628	19083	21173.9	0.946158	0.20356
A0A3B6AYZ6_WHEAT	probable L-ascorbate peroxidase 7, chloroplastic	37 kDa	1	1	0.229	0.252	3	4	7	8	27.131	33.293	175365	172951	0.956885	0.179461
A0A3B6RD10_WHEAT	mitogen-activated protein kinase kinase 2-like	39 kDa	0.99	1	0.0655	0.123	2	3	2	5	1.8711	5.3699	31000.4	25709.3	0.95853	0.495793
A0A3B6AZ05_WHEAT	ATP synthase subunit d, mitochondrial	20 kDa	1	1	0.623	0.623	12	13	36	37	55.198	61.217	68319	70239.7	0.991364	0.723886
A0A3B6AZ37_WHEAT	Sm-like protein LSM36B	10 kDa	1	0.99	0.465	0.212	5	3	7	5	6.5489	5.3699	180295	168221	1.00012	0.995531
A0A3B6AZ88_WHEAT	RuBisCO large subunit-binding protein subunit beta, chloroplastic	63 kDa	1	1	0.0458	0.0611	3	3	4	3	3.7422	3.222	59064.4	55109	1.05049	0.395157
A0A3B6AZ98_WHEAT	peroxidase 51-like	34 kDa	1	1	0.474	0.372	12	10	23	20	25.26	23.628	34397.1	35857.8	1.03466	0.379289
A0A3B6MKK5_WHEAT	photosystem II D2 protein (chloroplast)	17 kDa	1	1	0.465	0.381	5	4	14	13	46.778	42.959	40063.5	36865.9	0.983437	0.721386
A0A3B6AZA1_WHEAT	RNA-binding motif protein, X-linked-like-3	23 kDa	1	1	0.48	0.348	8	6	13	11	26.195	18.258	52498.9	57052.4	1.07504	0.174499
A0A3B6AZD0_WHEAT	acetyl-coenzyme A synthetase, chloroplastic/glyoxysomal	76 kDa	1	1	0.139	0.119	9	7	14	12	13.098	12.888	66913.1	64187.3	1.04103	0.294313
A0A3B6AZG4_WHEAT	2-oxoglutarate dehydrogenase E1 component	115 kDa	1	1	0.255	0.205	21	18	36	36	44.907	53.699	84110.6	87682.4	1.00547	0.802513
A0A3B6AZJ8_WHEAT	protein TIC 40, chloroplastic	46 kDa	1	1	0.398	0.325	15	14	37	34	40.229	50.477	90774.5	86475.3	0.957503	0.311968
A0A3B6AZN2_WHEAT	probable galactinol--sucrose galactosyltransferase 2	84 kDa	1	1	0.129	0.163	9	10	13	16	16.84	19.332	11993.8	11665.8	0.960265	0.346054
A0A3B6AZN4_WHEAT	ypt homolog1	36 kDa	1	1	0.121	0.145	4	4	5	4	4.6778	4.2959	45703	47314.7	1.11553	0.0963416
A0A3B6AZV6_WHEAT	late embryogenesis abundant protein-related / LEA protein-related	20 kDa	1	1	0.275	0.23	4	3	5	3	4.6778	4.2959	100025	94629.3	0.937638	0.132248
A0A3B6B059_WHEAT	putative 12-oxophytodienoate reductase 11	41 kDa	1	1	0.251	0.199	8	8	15	11	16.84	11.814	70728.3	74244.7	0.910621	0.0720268
A0A3B6B090_WHEAT	Protein disulfide isomerase-like 5-2	46 kDa	1	1	0.153	0.194	5	7	6	12	6.5489	16.11	23331.6	24154.4	1.04167	0.423383
A0A3B6B0H1_WHEAT	Ribosome-recycling factor	28 kDa	1	1	0.127	0.0885	3	2	5	2	4.6778	3.222	24322.4	26432	1.03395	0.434933
A0A3B6B0H8_WHEAT	26S proteasome non-ATPase regulatory subunit 6	44 kDa	1	1	0.222	0.188	8	8	14	10	16.84	12.888	46663.3	44762.4	1.03753	0.23244
A0A3B6B0I1_WHEAT	agmatine deiminase	42 kDa	0.97	1	0.0554	0.0712	2	3	3	4	2.8067	4.2959	123145	120611	0.877929	0.169752
A0A3B6B0K1_WHEAT	Betaine aldehyde dehydrogenase	59 kDa	1	1	0.151	0.156	7	8	16	13	17.775	16.11	69272.7	66913.1	1.1732	0.000145907
A0A3B6B0Q0_WHEAT	gamma-glutamylcyclotransferase 2-3	21 kDa	1	1	0.321	0.201	5	3	6	5	5.6133	5.3699	42939	48308.9	0.992633	0.832429
A0A3B6NLQ3_WHEAT	probable pyridoxal 5'-phosphate synthase subunit PDX2	27 kDa	1	1	0.184	0.23	3	5	4	7	3.7422	7.5179	25531.7	23170.5	0.985323	0.750051
A0A3B6B0R5_WHEAT	enolase-phosphatase E1	81 kDa	1	0.99	0.0795	0.0647	5	4	5	5	5.6133	5.3699	47975.2	44146.1	1.06046	0.145388
A0A3B6B0T0_WHEAT	Gamma-glutamyltranspeptidase 1	60 kDa	1	1	0.13	0.139	7	8	10	12	9.3555	16.11	122295	116502	0.964716	0.143753
A0A3B6B150_WHEAT	vesicle-associated protein 1-2 isoform X1	28 kDa	1	1	0.0763	0.137	2	3	3	3	2.8067	3.222	20882.4	21321.2	0.888494	0.0142118
A0A3B6B163_WHEAT	protease Do-like 8, chloroplastic	47 kDa	1	1	0.285	0.225	13	11	25	24	29.002	31.146	8079.22	9216.48	1.01742	0.830465
A0A3B6B176_WHEAT	eukaryotic translation initiation factor	87 kDa	1	1	0.348	0.29	27	24	44	43	45.842	53.699	60305.4	59064.4	1.05887	0.0061373
A0A3B6B194_WHEAT	PLAT domain-containing protein 3	36 kDa	1	1	0.0871	0.0871	2	2	5	5	12.162	12.888	23493.9	26987.4	1.09685	0.0333368
A0A3B6B1B0_WHEAT	zeaxanthin epoxidase, chloroplastic	72 kDa	1	1	0.154	0.172	11	12	20	19	28.067	25.776	92681.9	93975.7	1.04608	0.00154605
A0A3B6B1B4_WHEAT	aldose 1-epimerase	39 kDa	1	1	0.12	0.12	3	3	6	3	6.5489	3.222	51776.1	51418.5	0.950285	0.698926
A0A3B6B1C5_WHEAT	glyceraldehyde-3-phosphate dehydrogenase A, chloroplastic	43 kDa	1	1	0.501	0.494	14	14	39	39	341.48	376.97	43841.2	41764.8	0.953487	0.15345
A0A3B6B1E0_WHEAT	predicted protein	36 kDa	1	1	0.15	0.169	4	5	9	8	9.3555	9.6659	37902.4	42347.8	1.0393	0.245383
A0A3B6B1E8_WHEAT	Glucose-6-phosphate 1-dehydrogenase, cytoplasmic isoform	58 kDa	1	1	0.212	0.145	11	7	21	12	27.131	22.554	50710.6	49667	0.897304	0.013324
A0A3B6B1G3_WHEAT	protoporphyrinogen oxidase, mitochondrial	58 kDa	1	1	0.0891	0.0983	4	5	6	5	5.6133	5.3699	109457	97966.4	1.08003	0.0497901
A0A3B6B1S5_WHEAT	phosphoglycolate phosphatase 1B, chloroplastic	39 kDa	1	1	0.481	0.464	14	14	33	30	59.875	62.291	21618.8	22226.6	0.94616	0.00337964
A0A3B6B1T2_WHEAT	short-chain dehydrogenase/reductase 2b-like	37 kDa	0.99	1	0.0716	0.158	3	4	3	5	2.8067	5.3699	36611.3	32995.9	0.995197	0.908878
A0A3B6B1U3_WHEAT	2,3-dimethylmalate lyase	52 kDa	1	1	0.227	0.237	6	6	11	8	16.84	17.184	23493.9	19756	0.903426	0.0831645
A0A1D5V081_WHEAT	serine carboxypeptidase II-3	57 kDa	1	1	0.213	0.165	11	8	18	13	17.775	16.11	51418.5	49323.9	0.840996	0.000257588
A0A3B6B1X5_WHEAT	plant UBX domain-containing protein 4	33 kDa	1	1	0.309	0.341	2	3	2	3	12.162	12.888	43841.2	41764.8	1.07268	0.265636
A0A3B6B1Y1_WHEAT	glutamate dehydrogenase 2, mitochondrial	45 kDa	1	1	0.263	0.275	11	11	24	27	29.938	31.146	46663.3	45387.3	0.996159	0.854875
A0A3B6B2C7_WHEAT	ABC transporter G family member 11-like	79 kDa	1	1	0.0279	0.0376	2	2	2	2	1.8711	2.148	29532.2	28924.4	1.05525	0.598015
A0A3B6B2F6_WHEAT	NAD(P)H-quinone oxidoreductase subunit M, chloroplastic	24 kDa	1	1	0.376	0.385	8	9	16	19	15.904	23.628	107950	101421	0.926335	0.01123
A0A3B6B2H0_WHEAT	6,7-dimethyl-8-ribityllumazine synthase	22 kDa	1	1	0.255	0.255	4	4	9	9	11.227	11.814	16498	19756	1.0002	0.998476
A0A3B6B2K0_WHEAT	Poly(U)-specific endoribonuclease-B	55 kDa	1	1	0.109	0.137	5	6	8	8	7.4844	8.5919	62432.1	62000.8	1.06233	0.00569302
A0A3B6B2N0_WHEAT	Thioesterase superfamily protein	24 kDa	1	1	0.199	0.199	4	4	11	6	15.904	9.6659	97289.7	93326.6	0.989334	0.582438
A0A3B6B2N9_WHEAT	serine racemase	36 kDa	1	1	0.0504	0.095	2	3	3	3	2.8067	4.2959	61147.3	65536	0.987636	0.792426
A0A3B6B2P0_WHEAT	predicted protein	43 kDa	1	1	0.251	0.238	9	8	13	15	15.904	23.628	52136.3	55492.3	0.937752	0.0963447
A0A3B6B2T5_WHEAT	Histone H1	20 kDa	1	1	0.23	0.136	5	3	6	3	5.6133	4.2959	151609	147464	1.05985	0.372626
A0A3B6B2W7_WHEAT	thioesterase family protein	18 kDa	1	1	0.212	0.212	3	3	4	6	3.7422	8.5919	29125.6	31216	0.949091	0.335308
A0A3B6B343_WHEAT	salutaridine reductase-like	33 kDa	1	1	0.128	0.148	3	3	4	3	5.6133	5.3699	60305.4	61147.3	0.988426	0.833483
A0A3B6B368_WHEAT	SH3 domain-containing protein 2	41 kDa	1	1	0.211	0.141	7	5	11	6	10.291	6.4439	111757	105728	1.0285	0.337295
A0A3B6B3N5_WHEAT	NAD(P)-binding Rossmann-fold superfamily protein	32 kDa	1	1	0.197	0.197	7	7	16	12	19.647	16.11	84695.6	84110.6	1.03748	0.338419
A0A3B6B3N9_WHEAT	putative glucose-6-phosphate 1-epimerase	37 kDa	1	1	0.319	0.175	9	6	13	12	14.033	12.888	53602	54350.3	0.96061	0.0788005
A0A3B6B3X8_WHEAT	ELMO domain-containing protein A	52 kDa	1	1	0.197	0.165	6	5	10	8	9.3555	8.5919	24491.6	25531.7	1.04849	0.242011
A0A3B6B3Z4_WHEAT	myosin-10 isoform X1	201 kDa	1	1	0.109	0.079	3	2	3	2	23.389	18.258	44453.2	41476.3	1.01568	0.803325
A0A3B6B424_WHEAT	60S ribosomal protein L7-2	28 kDa	1	1	0.414	0.344	14	11	23	23	23.389	26.85	129267	122295	1.08242	0.202822
A0A3B6B445_WHEAT	coatomer subunit epsilon-1	32 kDa	1	1	0.111	0.0697	3	2	5	3	5.6133	4.2959	107204	115698	0.942151	0.460846
A0A3B6B478_WHEAT	thylakoid lumenal 29 kDa protein, chloroplastic	38 kDa	1	1	0.398	0.327	14	15	40	40	80.458	80.549	40622.7	50012.5	0.98661	0.659842
A0A3B6B4E1_WHEAT	germin-like protein 4-1	27 kDa	1	1	0.152	0.152	2	2	4	4	4.6778	6.4439	74244.7	85877.9	1.04003	0.384204
A0A3B6B4G0_WHEAT	binding partner of ACD11 1	33 kDa	0.99	1	0.0662	0.0662	2	2	2	3	1.8711	3.222	41189.8	39239	1.0889	0.219161
A0A3B6B4J2_WHEAT	SIT4 phosphatase-associated family protein	87 kDa	1	1	0.0332	0.0358	3	3	3	6	2.8067	6.4439	159147	167059	0.992917	0.733617
A0A3B6B4T8_WHEAT	probable plastid-lipid-associated protein 12, chloroplastic	43 kDa	1	1	0.15	0.165	6	6	9	7	8.42	7.5179	50710.6	48644.9	1.03854	0.372575
PSBB_WHEAT	PsbB (chloroplast)	56 kDa	1	1	0.289	0.283	12	12	30	30	90.749	77.327	30786.3	29328.2	0.954943	0.444117
A0A3B6KII4_WHEAT	nucleotide pyrophosphatase/phosphodiesterase	66 kDa	1	1	0.125	0.107	7	6	8	8	14.033	13.962	79573.5	85284.7	0.83519	0.000453435
A0A3B6B563_WHEAT	calcium-dependent protein kinase 13	61 kDa	1	1	0.0878	0.125	4	6	6	9	5.6133	10.74	87076.8	79023.8	0.958352	0.189209
A0A3B6B5A1_WHEAT	probable plastid-lipid-associated protein 13, chloroplastic	33 kDa	1	1	0.367	0.407	8	8	23	15	26.195	26.85	62432.1	42347.8	1.02442	0.417497
A0A3B6B5A5_WHEAT	SWIB complex BAF60b domain-containing protein	44 kDa	1	1	0.161	0.0723	5	4	5	5	4.6778	5.3699	129267	124864	1.00941	0.835644
A0A3B6B5C9_WHEAT	gamma-soluble NSF attachment protein	33 kDa	1	1	0.144	0.221	4	6	6	13	6.5489	13.962	88292.3	83529.6	1.04471	0.109412
A0A3B6B5F9_WHEAT	protein RCC2	56 kDa	1	1	0.145	0.0923	8	5	14	8	14.033	8.5919	107204	110218	1.00815	0.805082
A0A3B6B5J2_WHEAT	probable nucleoredoxin 1-2	58 kDa	1	1	0.235	0.2	5	3	8	5	30.873	28.998	90147.5	92681.9	0.904057	0.0196479
A0A3B6B5N4_WHEAT	ABC transporter G family member 37	164 kDa	0.96	1	0.0193	0.0366	2	6	3	7	2.8067	7.5179	42055.3	42642.4	0.893115	0.00841438
A0A3B6B5R2_WHEAT	polyadenylate-binding protein RBP45-like	47 kDa	1	1	0.115	0.149	4	6	8	10	10.291	12.888	71715.6	71715.6	1.02259	0.0995242
A0A3B6B5T9_WHEAT	predicted protein	52 kDa	1	1	0.0758	0.039	4	2	4	3	3.7422	3.222	136638	140479	0.954248	0.370592
A0A3B6B5W5_WHEAT	methylmalonate-semialdehyde dehydrogenase [acylating], mitochondrial	57 kDa	1	1	0.302	0.304	3	3	7	7	28.067	40.811	20171.1	18951.2	0.97174	0.578824
A0A3B6B5Y5_WHEAT	NADPH--cytochrome P450 reductase-like	77 kDa	1	1	0.171	0.0814	10	6	17	8	16.84	8.5919	54728.3	56658.3	1.03533	0.0198423
A0A3B6B5Z2_WHEAT	Thioredoxin-like protein CXXS1	15 kDa	1	1	0.432	0.432	5	6	9	9	14.033	12.888	55878.3	61572.6	0.970862	0.35177
A0A3B6B623_WHEAT	D-3-phosphoglycerate dehydrogenase 1, chloroplastic	64 kDa	1	1	0.151	0.244	7	11	17	16	24.324	24.702	44453.2	45387.3	0.954253	0.130927
A0A3B6B6C7_WHEAT	Haloalkane dehalogenase 2	43 kDa	1	1	0.293	0.201	9	7	19	11	22.453	17.184	111757	103552	0.997028	0.874516
A0A3B6B6D2_WHEAT	NEDD8 ultimate buster 1	67 kDa	1	1	0.0276	0.0292	2	2	3	4	2.8067	4.2959	68319	71715.6	0.96584	0.75782
A0A3B6B6J6_WHEAT	protein HEAT INTOLERANT 4	37 kDa	1	1	0.174	0.28	2	3	2	3	5.6133	7.5179	110218	130167	1.08554	0.113691
A0A3B6B6L2_WHEAT	linoleate 9S-lipoxygenase	96 kDa	1	1	0.281	0.269	6	6	10	9	88.877	75.179	43841.2	37640.5	0.981816	0.71478
A0A3B6B6N9_WHEAT	ribulose bisphosphate carboxylase/oxygenase activase, chloroplastic	49 kDa	1	1	0.127	0.129	6	6	11	10	13.098	11.814	74761.1	74244.7	0.963658	0.200331
A0A3B6B6P3_WHEAT	putative glucose-6-phosphate 1-epimerase	37 kDa	1	1	0.302	0.26	7	6	9	10	10.291	13.962	48308.9	47975.2	0.976877	0.454488
A0A3B6B6S3_WHEAT	probable glutathione S-transferase GSTU6	30 kDa	1	1	0.221	0.159	3	2	4	3	14.033	11.814	57052.4	65536	0.990798	0.777493
A0A3B6B6W7_WHEAT	protein CutA 1, chloroplastic	19 kDa	1	1	0.311	0.243	5	4	7	6	11.227	7.5179	21769.2	25006.2	1.01319	0.686119
A0A3B6CAS5_WHEAT	indole-3-glycerol phosphate synthase, chloroplastic	44 kDa	1	1	0.208	0.159	10	8	15	14	16.84	18.258	58656.4	55492.3	0.845134	0.000133231
A0A3B6B728_WHEAT	uncharacterized aarF domain-containing protein kinase At1g71810, chloroplastic	78 kDa	1	1	0.067	0.0883	4	5	5	6	4.6778	7.5179	21618.8	20738.2	1.03518	0.343026
A0A3B6B741_WHEAT	phenolic glucoside malonyltransferase 2-like	45 kDa	1	1	0.107	0.0461	5	2	6	2	5.6133	2.148	69754.6	71715.6	1.06866	0.325463
A0A3B6B754_WHEAT	salutaridine reductase	33 kDa	1	1	0.326	0.309	5	2	7	2	12.162	9.6659	63743.9	54350.3	1.00569	0.894159
A0A3B6B759_WHEAT	Zinc finger CCCH domain-containing protein 31	32 kDa	1	1	0.15	0.114	4	3	4	4	3.7422	4.2959	40063.5	42055.3	0.988505	0.89
A0A3B6B789_WHEAT	Oryzain alpha chain	50 kDa	1	1	0.18	0.117	7	5	16	11	35.551	24.702	62432.1	66913.1	0.941483	0.0162964
A0A3B6B797_WHEAT	glutamyl-tRNA(Gln) amidotransferase subunit A, chloroplastic/mitochondrial	57 kDa	1	1	0.27	0.335	2	2	3	4	30.873	41.885	65991.8	60724.9	0.988426	0.592667
A0A3B6B7D8_WHEAT	serine/threonine-protein kinase SAPK1	39 kDa	1	1	0.196	0.146	4	3	5	4	9.3555	8.5919	72716.7	71220.3	1.10218	0.134567
A0A3B6B7E5_WHEAT	protein DJ-1 homolog D	44 kDa	1	1	0.151	0.0756	6	4	10	8	9.3555	8.5919	70728.3	80127	1.01509	0.71358
A0A3B6B7G4_WHEAT	plant UBX domain-containing protein 7	38 kDa	1	0.99	0.0961	0.111	3	3	3	3	3.7422	3.222	82952.6	73222.5	1.0421	0.358099
A0A3B6B7H1_WHEAT	MICOS complex subunit mic60	63 kDa	1	1	0.134	0.115	7	6	16	10	17.775	15.036	89524.8	87682.4	1.03743	0.0759362
A0A3B6B7I3_WHEAT	molybdopterin biosynthesis protein CNX1	69 kDa	1	1	0.132	0.105	6	5	8	6	8.42	6.4439	25709.3	24154.4	1.04871	0.340326
A0A3B6B7W5_WHEAT	histidine--tRNA ligase, chloroplastic/mitochondrial	53 kDa	1	1	0.134	0.132	5	6	6	9	6.5489	11.814	58656.4	58251.2	0.997782	0.924739
A0A3B6B801_WHEAT	4-hydroxy-tetrahydrodipicolinate synthase 1, chloroplastic	40 kDa	1	1	0.142	0.132	5	5	7	8	6.5489	8.5919	97289.7	88292.3	0.910272	0.0134182
A0A3B6B831_WHEAT	predicted protein	42 kDa	1	1	0.0934	0.149	3	6	4	7	3.7422	8.5919	38166	33689.2	1.0282	0.138951
A0A3B6EMK2_WHEAT	fe-S cluster assembly factor HCF101, chloroplastic	57 kDa	1	1	0.214	0.177	9	9	13	13	13.098	17.184	33689.2	36865.9	0.834408	0.00122898
A0A077RTY0_WHEAT	28 kDa heat- and acid-stable phosphoprotein	19 kDa	1	1	0.196	0.196	2	2	3	4	2.8067	4.2959	47975.2	42642.4	0.987869	0.760659
A0A3B6B887_WHEAT	predicted protein	37 kDa	1	0.99	0.103	0.103	2	2	3	3	4.6778	4.2959	76862.9	71715.6	1.00717	0.863198
A0A3B6B8A1_WHEAT	thioredoxin-like 4, chloroplastic	23 kDa	1	1	0.0918	0.155	2	3	3	5	3.7422	5.3699	63303.6	56658.3	0.921359	0.0544694
A0A3B6I120_WHEAT	nucleosome assembly protein 1;1	43 kDa	1	1	0.0969	0.0916	3	2	4	4	6.5489	10.74	44453.2	46341	0.953385	0.272542
A0A3B6B8T0_WHEAT	30S ribosomal protein S17, chloroplastic	16 kDa	1	1	0.269	0.269	5	5	11	10	19.647	21.48	86475.3	79023.8	1.00555	0.828612
A0A3B6B8V6_WHEAT	predicted protein	40 kDa	0.98	1	0.0514	0.184	2	5	3	7	2.8067	7.5179	38967.9	36865.9	1.02482	0.816393
A0A3B6B901_WHEAT	oxalate--CoA ligase	55 kDa	1	1	0.147	0.221	8	11	15	20	14.969	24.702	14562.8	16046.8	1.18225	0.246064
A0A3B6B9B9_WHEAT	AT-hook motif nuclear-localized protein 9-like	41 kDa	1	1	0.0941	0.0718	3	3	7	5	10.291	5.3699	131984	130167	0.969406	0.179559
A0A3B6B9C5_WHEAT	pyruvate kinase, cytosolic isozyme	55 kDa	1	1	0.28	0.268	13	14	34	39	53.326	66.587	114898	113317	1.14828	0.0133057
A0A3B6NSA0_WHEAT	soluble starch synthase II-2	74 kDa	1	1	0.0562	0.0725	4	5	5	8	4.6778	9.6659	27746.2	26068.1	0.880626	0.0205462
A0A3B6FEW0_WHEAT	protein EXECUTER 2, chloroplastic	69 kDa	1	1	0.0786	0.0487	5	3	7	3	6.5489	4.2959	65536	71220.3	0.85826	0.00222793
A0A3B6A2W3_WHEAT	histone deacetylase HDT2	34 kDa	1	1	0.206	0.209	7	6	12	9	11.227	9.6659	130167	114898	0.996405	0.932889
A0A3B6BWU8_WHEAT	Peptidyl-prolyl cis-trans isomerase Pin1	13 kDa	0.99	1	0.195	0.39	3	5	4	7	3.7422	7.5179	301124	294927	1.05019	0.225058
A0A3B6BXV9_WHEAT	glyoxylate/hydroxypyruvate reductase HPR3	36 kDa	1	1	0.0901	0.0988	3	3	3	5	2.8067	5.3699	53974.9	52136.3	1.09112	0.0421377
A0A3B6BXY2_WHEAT	stress-response A/B barrel domain-containing protein HS1	12 kDa	0.99	1	0.225	0.279	2	3	2	4	1.8711	4.2959	26987.4	32995.9	1.04517	0.610009
A0A3B6BY61_WHEAT	eukaryotic translation initiation factor 3 subunit M	46 kDa	1	1	0.248	0.2	10	7	19	12	19.647	13.962	50710.6	43538.4	1.07299	0.0674701
A0A3B6BY94_WHEAT	caffeic acid O-methyltransferase	39 kDa	1	1	0.143	0.12	4	3	5	3	5.6133	4.2959	102127	92681.9	0.966494	0.254698
A0A3B6BYM9_WHEAT	probable cleavage and polyadenylation specificity factor subunit 1 isoform X1	156 kDa	1	1	0.0359	0.012	6	3	6	3	5.6133	3.222	39511.9	41189.8	1.02441	0.297813
A0A3B6BYS2_WHEAT	FACT complex subunit SPT16	121 kDa	1	1	0.0976	0.0912	12	11	14	13	15.904	13.962	81810.6	80684.3	1.05918	0.0669001
A0A3B6BYT1_WHEAT	predicted protein	19 kDa	1	1	0.811	0.657	15	13	42	41	372.35	324.34	60305.4	55109	0.970427	0.541379
A0A3B6BZ85_WHEAT	thylakoid lumenal 15.0 kDa protein 2, chloroplastic	26 kDa	1	1	0.24	0.187	5	5	11	12	18.711	18.258	37902.4	40905.3	0.976177	0.64046
A0A3B6BZG0_WHEAT	Syntaxin-binding protein 5-like protein	121 kDa	1	1	0.0545	0.0429	6	5	7	5	6.5489	5.3699	35857.8	32093.6	1.00128	0.965516
A0A3B6BZJ2_WHEAT	PWWP domain containing protein	64 kDa	1	1	0.067	0.0369	4	2	4	2	3.7422	2.148	27364.2	26801	0.983454	0.847157
A0A3B6BZV3_WHEAT	(+)-neomenthol dehydrogenase	35 kDa	1	1	0.223	0.159	6	4	8	6	7.4844	6.4439	20031.7	17198.6	1.00666	0.904327
A0A3B5YWG5_WHEAT	3-ketoacyl-CoA thiolase 2, peroxisomal	48 kDa	1	1	0.354	0.278	11	8	16	14	16.84	17.184	38967.9	38698.8	0.851765	0.00611357
A0A3B6C021_WHEAT	ricin B-like lectin R40G2	39 kDa	1	1	0.427	0.354	12	10	22	16	27.131	19.332	36358.4	38698.8	0.960159	0.212268
A0A3B6C035_WHEAT	fruit protein pKIWI502	30 kDa	1	1	0.15	0.115	2	2	6	7	12.162	13.962	79023.8	77397.5	0.982992	0.678667
A0A3B6C098_WHEAT	ricin B-like lectin R40G3	25 kDa	1	1	0.161	0.121	3	2	5	5	11.227	6.4439	70728.3	77935.9	1.15692	0.00301618
A0A3B6C0C8_WHEAT	predicted protein	33 kDa	1	1	0.261	0.331	7	8	16	19	20.582	31.146	108701	95950.3	0.959552	0.585655
A0A3B6C0G4_WHEAT	hypoxia-induced gene domain 2	11 kDa	0.99	0.99	0.136	0.136	2	2	4	4	3.7422	4.2959	200050	200050	1.04288	0.259925
A0A3B6C0I5_WHEAT	photosystem I reaction center subunit N, chloroplastic	16 kDa	1	1	0.593	0.593	10	10	24	23	77.651	77.327	82379.6	76332	1.06197	0.184049
A0A3B6C0I8_WHEAT	beta-D-glucosyl crocetin beta-1,6-glucosyltransferase	51 kDa	0.95	1	0.0365	0.101	2	4	2	4	1.8711	4.2959	59888.9	55492.3	1.21816	0.0842115
A0A3B6C0M4_WHEAT	xylose isomerase	54 kDa	1	1	0.438	0.292	18	13	42	32	51.455	41.885	104273	106464	1.02516	0.512663
A0A3B6C0Z5_WHEAT	DDT domain-containing protein PTM	205 kDa	0.98	0.99	0.0108	0.0222	2	3	3	3	2.8067	3.222	45703	56658.3	1.00971	0.796695
A0A3B6C135_WHEAT	ubiquitin carboxyl-terminal hydrolase 24	75 kDa	1	1	0.126	0.0799	8	5	8	5	8.42	5.3699	61147.3	58251.2	1.05091	0.186206
A0A3B6C147_WHEAT	momilactone A synthase-like	31 kDa	1	1	0.0954	0.135	2	3	3	4	4.6778	6.4439	51776.1	59064.4	0.977431	0.484343
A0A3B6C164_WHEAT	putative UOS1	64 kDa	1	1	0.271	0.349	12	15	23	19	25.26	21.48	11910.9	8364.13	1.1759	0.0912846
A0A3B6C172_WHEAT	aspartyl protease AED3-like	54 kDa	1	1	0.129	0.0922	6	4	10	6	10.291	8.5919	70239.7	62000.8	1.02938	0.336067
A0A3B6C1F7_WHEAT	ferredoxin-dependent glutamate synthase, chloroplastic	174 kDa	1	1	0.36	0.329	51	46	126	116	269.44	229.83	120611	139509	0.914722	0.0108032
A0A3B6C1L6_WHEAT	magnesium-chelatase subunit ChlH, chloroplastic	152 kDa	1	1	0.0864	0.0936	9	10	12	10	12.162	10.74	50012.5	49667	0.884663	0.0440718
A0A3B6C1U7_WHEAT	predicted protein	71 kDa	1	1	0.174	0.196	9	10	14	14	14.969	16.11	40063.5	42347.8	1.24068	0.000501613
A0A3B6C222_WHEAT	probable plastid-lipid-associated protein 6, chloroplastic	29 kDa	1	1	0.362	0.388	9	9	20	21	22.453	24.702	42055.3	40905.3	1.02362	0.545218
A0A3B6NR22_WHEAT	9-cis-epoxycarotenoid dioxygenase NCED1, chloroplastic	69 kDa	1	1	0.141	0.125	8	7	15	16	18.711	20.406	33689.2	32995.9	0.887517	0.00313957
A0A3B6C250_WHEAT	leucine--tRNA ligase, cytoplasmic-like	123 kDa	1	1	0.19	0.151	4	3	6	5	27.131	28.998	74761.1	81810.6	1.05661	0.188908
A0A3B6C270_WHEAT	isoflavone reductase homolog	35 kDa	1	1	0.112	0.099	4	3	8	6	8.42	7.5179	31433.2	31651.8	1.11176	0.0286348
A0A3B6C2A3_WHEAT	predicted protein	16 kDa	1	1	0.18	0.173	3	2	6	5	7.4844	5.3699	34636.4	36611.3	1.02068	0.746677
A0A3B6C2D5_WHEAT	AP-4 complex subunit mu	43 kDa	1	1	0.157	0.193	5	6	8	8	10.291	8.5919	61147.3	58656.4	1.11941	0.0244356
A0A3B6C2J6_WHEAT	protein STRICTOSIDINE SYNTHASE-LIKE 4-like	39 kDa	1	1	0.196	0.177	2	3	4	4	10.291	7.5179	15825.9	16158.4	1.10788	0.196245
A0A3B6C2R9_WHEAT	folate synthesis bifunctional protein, mitochondrial	58 kDa	1	1	0.0451	0.0414	2	2	2	3	1.8711	3.222	36358.4	35119.9	0.96156	0.324199
A0A3B6C311_WHEAT	probable mitochondrial saccharopine dehydrogenase-like oxidoreductase At5g39410	48 kDa	1	1	0.104	0.0973	4	4	5	4	4.6778	4.2959	66450.8	74244.7	0.95455	0.54542
A0A3B6C339_WHEAT	SNF1-related protein kinase regulatory subunit gamma-1-like	41 kDa	1	1	0.241	0.22	8	7	13	15	12.162	21.48	42642.4	42939	1.14487	0.000151854
A0A3B6C3C2_WHEAT	predicted protein	59 kDa	1	1	0.051	0.031	3	2	3	2	3.7422	2.148	143431	132902	0.972029	0.509692
A0A3B6C3E2_WHEAT	glutamyl-tRNA reductase-binding protein, chloroplastic	37 kDa	1	1	0.175	0.184	7	6	10	9	16.84	10.74	44146.1	43237.6	1.11396	0.0261713
A0A3B6C3K3_WHEAT	insulin-degrading enzyme-like 1, peroxisomal	113 kDa	1	1	0.138	0.0983	13	11	18	15	20.582	18.258	52498.9	53602	1.02613	0.329097
W5FX66_WHEAT	probable methylenetetrahydrofolate reductase	66 kDa	1	1	0.253	0.266	15	15	30	28	41.164	35.441	10734.7	11910.9	0.957734	0.314425
A0A3B6C3V2_WHEAT	putative PAP-specific phosphatase, mitochondrial	46 kDa	1	1	0.0793	0.0793	2	2	3	4	3.7422	4.2959	28133.5	29328.2	1.11928	0.0391373
A0A3B6C3X9_WHEAT	probable V-type proton ATPase subunit H	51 kDa	1	1	0.25	0.272	12	13	23	29	30.873	34.367	36611.3	37380.5	1.06915	0.0351861
A0A3B6C3Z7_WHEAT	putative ADP-ribosylation factor GTPase-activating protein AGD5	51 kDa	1	1	0.242	0.217	11	10	13	11	13.098	11.814	104273	113317	1.01766	0.515679
A0A3B6C436_WHEAT	protein-tyrosine-phosphatase PTP1	33 kDa	1	1	0.0966	0.0724	3	2	5	3	4.6778	3.222	32995.9	28724.6	1.13345	0.202578
A0A3B6C448_WHEAT	BSD domain-containing protein 1-like	49 kDa	1	1	0.149	0.0535	5	2	6	4	5.6133	5.3699	32995.9	31872	0.966247	0.417683
A0A3B6C466_WHEAT	universal stress protein PHOS34	27 kDa	1	1	0.121	0.253	2	4	9	10	12.162	15.036	17079.8	16612.7	0.960117	0.294296
A0A3B6C492_WHEAT	probable glutathione S-transferase GSTU6	26 kDa	0.99	0.99	0.167	0.0837	3	2	3	2	2.8067	2.148	12944	18305.6	0.999042	0.99144
A0A3B6C4D6_WHEAT	NADH dehydrogenase [ubiquinone] 1 alpha subcomplex subunit 6	15 kDa	1	1	0.338	0.408	4	5	8	5	9.3555	6.4439	44453.2	46663.3	0.973436	0.363604
A0A3B6C4N3_WHEAT	RNA-binding protein CP29B, chloroplastic	30 kDa	1	1	0.245	0.144	4	3	12	11	23.389	22.554	68794.2	66450.8	0.857946	0.000806281
A0A3B6C4U9_WHEAT	NAD-dependent malic enzyme 62 kDa isoform, mitochondrial	69 kDa	1	1	0.239	0.31	12	15	24	24	28.067	30.072	104998	107204	0.987717	0.583289
A0A3B6C551_WHEAT	WW domain-binding protein 11	52 kDa	1	1	0.0351	0.0433	2	2	2	2	1.8711	2.148	121450	114898	1.03853	0.540783
A0A3B6C559_WHEAT	D-lactate dehydrogenase [cytochrome], mitochondrial	60 kDa	1	1	0.166	0.181	8	9	13	19	22.453	24.702	46987.8	46987.8	1.03433	0.246828
A0A3B6C571_WHEAT	60S ribosomal protein L27a-3	16 kDa	1	1	0.476	0.414	7	6	15	12	16.84	16.11	66450.8	57052.4	0.910692	0.57833
A0A3B6C579_WHEAT	thioredoxin H	10 kDa	1	1	0.589	0.305	5	3	11	6	14.033	6.4439	32316.9	34636.4	1.07929	0.0537076
A0A3B6C5L4_WHEAT	Eukaryotic translation initiation factor 5A-2	22 kDa	1	1	0.21	0.21	2	2	2	5	12.162	18.258	85284.7	72716.7	1.13396	0.00748504
A0A3B6UBC9_WHEAT	putative agglutinin	54 kDa	1	1	0.103	0.103	5	5	10	10	11.227	11.814	67847.1	66450.8	1.04728	0.141245
A0A3B6C663_WHEAT	probable aldo-keto reductase 2	38 kDa	1	1	0.334	0.28	12	11	22	19	26.195	20.406	31651.8	26615.9	0.952291	0.356729
A0A3B6C6H6_WHEAT	eukaryotic translation initiation factor 3 subunit H	38 kDa	1	1	0.265	0.153	8	5	17	14	21.518	18.258	47643.8	46663.3	1.06091	0.00868286
A0A3B6C6J0_WHEAT	violaxanthin de-epoxidase, chloroplastic	51 kDa	1	1	0.216	0.198	11	10	20	19	24.324	24.702	57052.4	55878.3	1.03761	0.262376
A0A3B6C6S4_WHEAT	Histidinol dehydrogenase, chloroplastic	51 kDa	1	1	0.173	0.166	9	8	14	14	13.098	16.11	81810.6	76862.9	0.951019	0.00527276
A0A3B6C6X0_WHEAT	beta-fructofuranosidase, insoluble isoenzyme 2	70 kDa	1	1	0.152	0.136	8	7	13	8	14.969	10.74	48644.9	45703	1.0195	0.396423
A0A3B6C702_WHEAT	2-Cys peroxiredoxin BAS1, chloroplastic	28 kDa	1	1	0.515	0.515	15	14	48	42	170.27	171.84	70239.7	70239.7	0.985623	0.631117
A0A3B6C777_WHEAT	serine decarboxylase 1	58 kDa	1	1	0.0577	0.0423	3	2	6	4	5.6133	5.3699	38166	40622.7	1.03556	0.349915
A0A3B6C785_WHEAT	zeta-carotene desaturase, chloroplastic/chromoplastic	63 kDa	1	1	0.329	0.28	4	3	7	4	35.551	31.146	44146.1	45073.8	1.05264	0.119464
A0A3B6C7A6_WHEAT	PsbP domain-containing protein 2, chloroplastic	26 kDa	1	1	0.209	0.307	4	6	9	10	10.291	11.814	45703	44762.4	1.05681	0.14434
A0A3B6C7B2_WHEAT	exocyst complex component SEC5A	120 kDa	1	1	0.0309	0.0299	3	3	4	3	3.7422	3.222	46663.3	46341	0.98826	0.791138
A0A3B6C7G7_WHEAT	Protein grpE	31 kDa	1	1	0.341	0.244	9	8	19	16	20.582	20.406	30786.3	28724.6	0.966644	0.52274
A0A3B6C7K6_WHEAT	synaptotagmin-5	55 kDa	1	0.97	0.0827	0.0472	4	3	5	3	4.6778	3.222	56658.3	55878.3	1.05876	0.138067
A0A3B6C7K7_WHEAT	predicted protein	37 kDa	1	1	0.141	0.141	4	4	6	6	6.5489	9.6659	47314.7	47975.2	1.03902	0.527968
A0A3B6C7S1_WHEAT	predicted protein	41 kDa	1	1	0.27	0.267	2	2	6	5	34.615	38.663	65536	70239.7	0.911726	0.0119927
A0A3B6C7T6_WHEAT	26S proteasome non-ATPase regulatory subunit 11 homolog	48 kDa	1	1	0.258	0.352	10	14	18	24	20.582	31.146	47975.2	50360.3	0.995857	0.890392
A0A3B6C7U3_WHEAT	enzyme of the cupin superfamily	15 kDa	1	1	0.193	0.296	4	5	10	8	12.162	11.814	73222.5	82379.6	0.913252	0.0440144
A0A3B6C7Y4_WHEAT	predicted protein	36 kDa	1	1	0.22	0.0856	8	3	9	4	8.42	4.2959	68319	71715.6	0.753	0.00718521
A0A3B6C840_WHEAT	Aldose 1-epimerase	38 kDa	1	1	0.265	0.192	8	6	11	11	14.033	13.962	56658.3	59064.4	1.0679	0.145858
A0A3B6C850_WHEAT	lipoyl synthase, mitochondrial	42 kDa	0.99	0.95	0.0881	0.0415	4	2	5	2	4.6778	2.148	88292.3	87076.8	1.07636	0.154826
A0A3B6C883_WHEAT	protease Do-like 8, chloroplastic	46 kDa	1	1	0.288	0.227	3	3	3	5	29.002	31.146	15936	13307.9	1.02595	0.436425
A0A3B6C8C5_WHEAT	plant UBX domain-containing protein 4	33 kDa	1	1	0.344	0.305	9	7	13	10	13.098	12.888	34397.1	31216	1.01094	0.600964
A0A3B6C8P4_WHEAT	protein-L-isoaspartate O-methyltransferase	25 kDa	1	1	0.187	0.239	2	2	2	2	4.6778	8.5919	15608	17559.9	1.08608	0.168374
A0A3B6C8Z4_WHEAT	predicted protein	39 kDa	1	1	0.39	0.36	2	2	4	3	28.067	28.998	23170.5	19215.7	1.00261	0.954744
A0A3B6C990_WHEAT	6,7-dimethyl-8-ribityllumazine synthase	22 kDa	1	1	0.255	0.255	2	2	6	5	14.033	12.888	19215.7	19893.4	1.05325	0.363327
A0A3B6C9D5_WHEAT	neutral/alkaline invertase 3, chloroplastic	66 kDa	1	1	0.0272	0.034	2	2	2	2	2.8067	2.148	102127	89524.8	1.08764	0.181026
A0A3B6CCP7_WHEAT	elongation factor G-2, chloroplastic	84 kDa	1	1	0.319	0.357	23	25	62	59	92.62	82.697	67378.5	69272.7	0.806795	8.29517e-05
A0A3B6C9L1_WHEAT	ribosomal protein L20 (chloroplast)	13 kDa	0.98	0.99	0.131	0.131	2	2	2	3	1.8711	4.2959	158048	141457	0.886024	0.0385455
A0A3B6C9S0_WHEAT	Elicitor-responsive protein 3	16 kDa	1	1	0.139	0.215	2	3	4	5	3.7422	9.6659	29944.4	23657.3	0.96405	0.208671
A0A3B6HXW8_WHEAT	thioredoxin-like protein AAED1, chloroplastic	28 kDa	1	1	0.14	0.07	3	2	7	4	7.4844	4.2959	54350.3	58251.2	0.984513	0.716146
A0A3B6CA80_WHEAT	mitochondrial import receptor subunit TOM9-2	9 kDa	1	1	0.233	0.233	3	2	4	3	3.7422	8.5919	22851.5	17928.9	0.999763	0.996786
A0A3B6CAQ5_WHEAT	copper chaperone for superoxide dismutase, chloroplastic	32 kDa	1	1	0.25	0.292	8	8	13	15	14.033	18.258	61147.3	57848.8	0.987977	0.479901
A0A3B6CAS4_WHEAT	ubiquitin fusion degradation protein 1 homolog	36 kDa	1	1	0.0741	0.201	2	5	3	6	2.8067	7.5179	133826	123145	0.997515	0.932022
A0A3B6HVW2_WHEAT	probable pre-mRNA-splicing factor ATP-dependent RNA helicase DEAH5	140 kDa	0.99	1	0.0186	0.0348	2	4	2	5	3.7422	6.4439	26432	29532.2	0.974376	0.508215
A0A3B6CAU8_WHEAT	replication factor C subunit 4	37 kDa	1	1	0.195	0.0901	6	3	7	4	6.5489	4.2959	79573.5	80127	1.05708	0.0536212
A0A3B6CB11_WHEAT	BEACH domain-containing protein C2 isoform X2	334 kDa	0.98	0.99	0.0078	0.011	2	3	2	4	1.8711	6.4439	10960.3	12331	1.18559	0.19666
A0A3B6CB61_WHEAT	glutathione peroxidase	18 kDa	1	1	0.5	0.5	9	9	22	21	45.842	36.515	101421	112534	1.0312	0.402602
A0A3B6CBB8_WHEAT	probable plastid-lipid-associated protein 11, chloroplastic	24 kDa	1	1	0.171	0.171	4	4	5	8	10.291	9.6659	41476.3	37640.5	1.00328	0.909581
A0A3B6SHP7_WHEAT	glycerophosphodiester phosphodiesterase GDPDL3	84 kDa	1	1	0.0984	0.12	3	5	5	9	20.582	21.48	58656.4	58251.2	0.834273	0.0152493
A0A3B6CBD9_WHEAT	myosin-10 isoform X1	189 kDa	1	1	0.116	0.0984	19	15	25	22	25.26	25.776	49323.9	48644.9	0.946256	0.324927
A0A3B6CBE7_WHEAT	histone H4	12 kDa	1	1	0.596	0.587	9	8	23	22	92.62	82.697	54728.3	51063.3	1.09534	0.102574
A0A3B6CBG9_WHEAT	haloacid dehalogenase-like hydrolase domain-containing protein At4g39970 isoform X1	34 kDa	1	1	0.297	0.29	9	8	18	15	20.582	24.702	39511.9	37640.5	0.934442	0.0407271
A0A3B6CBH3_WHEAT	protein argonaute 2	113 kDa	1	1	0.0707	0.044	6	4	6	5	6.5489	5.3699	31216	28924.4	1.07164	0.135066
A0A3B6CBM3_WHEAT	protein ECERIFERUM 26-like	47 kDa	1	1	0.153	0.142	6	6	10	11	11.227	11.814	68319	70728.3	1.12514	0.000721535
A0A3B6CBQ8_WHEAT	ribosome maturation protein SBDS	41 kDa	1	1	0.169	0.157	7	7	8	11	8.42	11.814	125733	120611	1.05551	0.049362
A0A3B6CBU1_WHEAT	probable plastid-lipid-associated protein 8, chloroplastic	24 kDa	1	1	0.169	0.329	3	5	4	6	3.7422	6.4439	33456.5	35610.1	1.08112	0.19362
A0A3B6CBV9_WHEAT	isocitrate dehydrogenase [NADP]-like	53 kDa	1	1	0.298	0.315	9	9	15	15	27.131	32.22	36107.2	35610.1	0.975397	0.403403
A0A3B6CBX0_WHEAT	26S proteasome non-ATPase regulatory subunit 1 homolog A-like isoform X2	111 kDa	1	1	0.122	0.145	12	14	21	22	28.067	31.146	42347.8	42055.3	1.02983	0.211525
A0A3B6CC19_WHEAT	putative xyloglucan endotransglucosylase/hydrolase protein 13	34 kDa	1	0.96	0.0836	0.0836	2	2	2	2	1.8711	2.148	65083.3	60305.4	1.11547	0.171483
A0A3B6CC52_WHEAT	thylakoid lumenal 29 kDa protein, chloroplastic	41 kDa	1	1	0.321	0.305	4	4	8	9	71.102	77.327	43841.2	48308.9	0.995541	0.89287
PMA1_WHEAT	Plasma membrane ATPase	105 kDa	1	1	0.285	0.3	26	28	52	59	63.618	75.179	61147.3	59475.2	0.916967	0.0606141
A0A3B6CCK9_WHEAT	predicted protein	22 kDa	1	1	0.163	0.163	2	2	4	2	5.6133	2.148	92681.9	88292.3	0.872498	0.108532
A0A3B6CCL2_WHEAT	predicted protein	17 kDa	1	1	0.267	0.118	3	2	3	2	4.6778	3.222	42055.3	30786.3	1.01445	0.841107
A0A3B6FMQ7_WHEAT	alpha-amylase 3, chloroplastic	97 kDa	1	1	0.0884	0.0712	7	6	8	11	7.4844	12.888	74244.7	70239.7	0.918971	0.162039
A0A3B6CCQ6_WHEAT	probable prefoldin subunit 2	16 kDa	1	1	0.397	0.445	5	6	11	8	11.227	9.6659	91405.9	78478	0.949296	0.0265169
A0A3B6CCT1_WHEAT	germin-like protein 4-1	27 kDa	1	1	0.152	0.152	3	3	4	4	3.7422	5.3699	72214.5	59064.4	1.12975	0.221944
A0A3B6LHH5_WHEAT	probable inactive purple acid phosphatase 1	70 kDa	1	1	0.0711	0.0565	3	2	3	2	8.42	6.4439	28924.4	27554.5	0.772626	0.0233026
A0A3B6CCZ9_WHEAT	photosystem I assembly protein Ycf3 (plastid)	20 kDa	0.99	1	0.101	0.0947	2	2	2	3	1.8711	3.222	116502	123145	0.934836	0.113655
A0A3B6CD11_WHEAT	ABC transporter C family member 2	183 kDa	1	1	0.0454	0.0694	7	9	11	12	10.291	13.962	48644.9	45703	0.936656	0.085197
A0A3B6CD73_WHEAT	probable nucleoredoxin 1-2	62 kDa	1	1	0.235	0.246	11	13	23	25	36.487	36.515	19619.5	18433	0.890734	0.0251295
A0A3B6CDE3_WHEAT	methylmalonate-semialdehyde dehydrogenase [acylating], mitochondrial	57 kDa	1	1	0.309	0.311	13	14	24	28	26.195	37.589	13777.2	14462.2	0.943001	0.19687
A0A3B6CDM1_WHEAT	Anthocyanidin reductase	37 kDa	1	1	0.358	0.308	9	8	17	14	21.518	18.258	52498.9	52864.1	0.921752	0.0341298
A0A3B6CDS9_WHEAT	Anthocyanidin reductase	37 kDa	1	1	0.074	0.13	2	4	2	5	1.8711	5.3699	84695.6	75281.1	0.949955	0.307953
A0A3B6CE00_WHEAT	probable plastid-lipid-associated protein 13, chloroplastic	31 kDa	1	1	0.388	0.459	3	3	6	6	21.518	28.998	71715.6	68794.2	0.999404	0.983766
A0A3B6C240_WHEAT	putative disease resistance protein RGA3	121 kDa	1	1	0.0373	0.0308	4	3	5	3	4.6778	4.2959	40905.3	37122.3	0.824915	0.0161186
A0A3B6CE27_WHEAT	adenosylhomocysteinase	53 kDa	1	1	0.435	0.322	4	2	7	4	113.2	104.18	87076.8	72214.5	1.02411	0.791387
A0A3B6CE52_WHEAT	putative TLD family protein	58 kDa	1	1	0.109	0.0425	4	2	6	3	6.5489	3.222	53974.9	52498.9	1.08423	0.180073
A0A3B6CEA2_WHEAT	DNA topoisomerase 1 beta-like	86 kDa	1	1	0.0527	0.0264	4	2	4	2	3.7422	2.148	58251.2	57449.2	1.07711	0.315407
A0A3B6CED3_WHEAT	inositol-pentakisphosphate 2-kinase IPK1	63 kDa	1	1	0.0868	0.101	5	6	5	6	4.6778	6.4439	78478	82952.6	1.05546	0.0193713
A0A3B6CEE9_WHEAT	probable UDP-arabinopyranose mutase 2 isoform X1	39 kDa	1	1	0.121	0.106	3	3	4	4	6.5489	8.5919	42642.4	39239	1.02771	0.743282
A0A3B6CEH1_WHEAT	plastid glutamine synthetase 2	46 kDa	1	1	0.475	0.426	16	14	44	36	190.85	150.36	73222.5	72214.5	0.919529	0.021563
A0A3B6CEI6_WHEAT	probable glutathione S-transferase GSTU6	29 kDa	1	1	0.324	0.243	8	6	19	15	23.389	21.48	70728.3	67378.5	0.957279	0.303392
A0A3B6B0R4_WHEAT	predicted protein	37 kDa	0.99	1	0.0836	0.187	3	4	4	4	3.7422	5.3699	93326.6	86475.3	0.858965	0.0274141
A0A3B6CEW9_WHEAT	salutaridine reductase	33 kDa	1	1	0.37	0.331	10	9	13	11	12.162	11.814	62432.1	62866.3	0.982498	0.587047
A0A3B6CEX1_WHEAT	Tetratricopeptide repeat (TPR)-like superfamily protein	43 kDa	1	1	0.208	0.141	7	4	10	6	11.227	7.5179	64633.7	68794.2	0.986044	0.668042
A0A3B6CF18_WHEAT	unnamed protein product	40 kDa	1	1	0.14	0.14	4	4	4	4	3.7422	5.3699	41476.3	43237.6	1.08187	0.20199
A0A3B6CF60_WHEAT	V-type proton ATPase subunit D	29 kDa	1	1	0.281	0.407	6	9	11	14	11.227	18.258	69754.6	74761.1	1.07197	0.0226406
A0A3B6B861_WHEAT	predicted protein	43 kDa	1	1	0.234	0.261	9	10	16	18	15.904	21.48	56658.3	52864.1	0.9704	0.544161
A0A3B6CFC7_WHEAT	predicted protein	47 kDa	1	1	0.106	0.043	4	2	5	4	4.6778	6.4439	82379.6	73731.8	1.05755	0.196553
A0A3B6CFK1_WHEAT	aminomethyltransferase, mitochondrial	44 kDa	1	1	0.607	0.624	24	24	74	73	202.08	181.5	83529.6	82379.6	1.04564	0.0403714
A0A3B6CFP1_WHEAT	homoserine kinase	38 kDa	1	1	0.207	0.157	7	4	12	10	14.969	11.814	9946.68	10513.8	1.00178	0.990664
A0A3B6CG72_WHEAT	protein DJ-1 homolog D	47 kDa	1	1	0.0907	0.0703	2	2	3	4	10.291	8.5919	193235	218913	1.07179	0.325164
A0A3B6CGD3_WHEAT	dihydroorotate dehydrogenase (quinone), mitochondrial	49 kDa	1	1	0.12	0.137	4	5	5	7	4.6778	7.5179	28526.2	28526.2	1.00407	0.925963
A0A3B6CGE3_WHEAT	serine carboxypeptidase-like	57 kDa	1	1	0.114	0.127	6	6	10	11	10.291	11.814	80684.3	87682.4	1.1559	0.00500032
A0A3B6CGF3_WHEAT	protein transport protein SEC13 homolog B	34 kDa	1	1	0.284	0.278	9	9	14	14	15.904	17.184	69272.7	72214.5	1.01165	0.573347
A0A3B6AP80_WHEAT	ATP-dependent Clp protease adapter protein CLPS1, chloroplastic	18 kDa	1	1	0.123	0.191	2	3	4	4	4.6778	6.4439	71220.3	68794.2	0.945365	0.35754
A0A3B6CGR3_WHEAT	SART-1 family protein DOT2	94 kDa	0.99	0.99	0.0386	0.0229	3	2	3	2	3.7422	3.222	41476.3	40063.5	0.956484	0.257667
A0A3B6CGT8_WHEAT	pentatricopeptide repeat-containing protein At2g37230	81 kDa	1	0.98	0.0309	0.0604	3	4	3	5	2.8067	5.3699	70239.7	68794.2	0.962417	0.5482
A0A3B6CGV3_WHEAT	HGL1A_WHEATRecName: Full=4-hydroxy-7-methoxy-3-oxo-3,4-dihydro-2H-1,4-benzoxazin-2-yl glucoside beta-D-glucosidase 1a, chloroplastic; AltName: Full=Beta-glucosidase 1a; Short=TaGlu1a; Flags: Precursor	65 kDa	1	1	0.209	0.194	14	13	28	27	37.422	40.811	89524.8	95287.5	0.940267	0.374959
A0A3B6CH98_WHEAT	predicted protein	37 kDa	1	1	0.0909	0.123	3	4	6	6	6.5489	6.4439	57052.4	54350.3	0.953301	0.378973
A0A3B6CHL2_WHEAT	transportin-1	99 kDa	1	1	0.108	0.078	8	6	11	10	12.162	12.888	61147.3	61147.3	1.02095	0.345063
A0A3B6CHN2_WHEAT	amidase 1-like	47 kDa	1	1	0.256	0.153	9	7	13	12	13.098	12.888	52498.9	50360.3	1.01294	0.695191
A0A3B6CHQ1_WHEAT	UBP1-associated protein 2A	52 kDa	1	1	0.0963	0.163	4	7	9	11	10.291	13.962	69754.6	63303.6	0.953039	0.0366612
A0A3B6CI72_WHEAT	probable carboxylesterase Os04g0669500	28 kDa	1	1	0.0837	0.076	2	2	3	3	2.8067	3.222	161369	154795	0.985333	0.623317
A0A3B6CIR4_WHEAT	pyruvate kinase, cytosolic isozyme	55 kDa	1	1	0.28	0.268	2	2	3	5	53.326	64.439	26432	22381.2	1.00815	0.910163
A0A3B6CJ56_WHEAT	oxalate--CoA ligase	56 kDa	1	1	0.16	0.177	2	2	3	2	14.969	21.48	8248.98	9410.14	1.11567	0.232685
A0A3B6H5C6_WHEAT	predicted protein	35 kDa	1	1	0.195	0.175	4	4	5	5	11.227	12.888	50012.5	46020.8	0.803127	0.00383384
A0A3B6CCY6_WHEAT	nucleolin 2	76 kDa	1	1	0.172	0.0975	11	6	16	8	15.904	9.6659	116502	112534	0.971446	0.404409
A0A3B6D588_WHEAT	70 kDa peptidyl-prolyl isomerase	72 kDa	0.97	1	0.0524	0.0663	3	4	3	5	4.6778	7.5179	65991.8	68319	0.940498	0.0494176
A0A3B6D5A7_WHEAT	phosphoglycerate mutase-like protein	33 kDa	1	1	0.107	0.107	3	3	4	4	6.5489	9.6659	33923.6	34636.4	1.0018	0.949421
A0A3B6D6A4_WHEAT	glucose-6-phosphate 1-dehydrogenase 2, chloroplastic	66 kDa	1	1	0.203	0.144	7	4	7	5	23.389	21.48	85284.7	84695.6	0.899071	0.00435097
A0A3B6D6L9_WHEAT	phosphoinositide phospholipase C 2-like	68 kDa	1	1	0.259	0.237	2	2	2	3	25.26	30.072	36865.9	45387.3	1.1516	0.0546088
A0A3B6D6T0_WHEAT	probable acyl-CoA dehydrogenase IBR3	92 kDa	1	1	0.096	0.132	8	11	13	13	12.162	15.036	87682.4	88906.4	1.04399	0.294806
A0A3B6D755_WHEAT	fruit protein pKIWI502	31 kDa	1	1	0.103	0.169	3	4	7	9	8.42	16.11	54350.3	51776.1	0.925454	0.0636445
A0A3B6D7N7_WHEAT	Pectinesterase 3	64 kDa	1	0.99	0.0759	0.0641	5	4	6	4	5.6133	4.2959	45703	40342.1	1.03841	0.45263
A0A3B6D7R2_WHEAT	4-alpha-glucanotransferase DPE2	105 kDa	1	1	0.201	0.207	17	19	27	32	30.873	35.441	12331	13969.6	1.01023	0.878886
A0A3B6D7Y8_WHEAT	probable membrane metalloprotease ARASP2, chloroplastic	40 kDa	1	1	0.101	0.106	3	3	4	4	3.7422	5.3699	65536	62432.1	1.02796	0.214413
A0A3B6D851_WHEAT	glyoxylate/hydroxypyruvate reductase HPR3	35 kDa	0.98	0.98	0.0719	0.0778	2	2	2	2	1.8711	2.148	65536	1.25397e+07	0.0211157	0.35617
A0A3B6D8X9_WHEAT	probable carboxylesterase 18	38 kDa	1	1	0.246	0.189	6	5	9	8	11.227	12.888	26068.1	26432	0.91725	0.0220306
A0A3B6D9C4_WHEAT	GEM-like protein 1	25 kDa	1	1	0.189	0.0858	4	2	6	3	5.6133	3.222	62432.1	61572.6	1.02457	0.559364
A0A3B6D9J6_WHEAT	cytosolic sulfotransferase 5	38 kDa	1	0.99	0.0796	0.0973	3	3	3	3	2.8067	3.222	184083	159147	0.90421	0.149435
A0A3B6D9S0_WHEAT	5-formyltetrahydrofolate cyclo-ligase, mitochondrial	31 kDa	1	0.99	0.118	0.0714	2	2	3	2	2.8067	2.148	31433.2	35119.9	0.887447	0.00410677
A0A3B6DA12_WHEAT	60S ribosomal protein L19-1	25 kDa	1	1	0.178	0.178	2	2	4	3	4.6778	3.222	23331.6	20594.9	1.02049	0.759942
A0A3B6DA58_WHEAT	NADP-dependent glyceraldehyde-3-phosphate dehydrogenase	53 kDa	1	1	0.387	0.413	18	19	45	42	82.329	85.919	38967.9	37902.4	1.05862	0.0114916
A0A3B6DA84_WHEAT	Importin-5	120 kDa	1	1	0.165	0.131	15	12	27	18	29.002	24.702	59475.2	57848.8	1.02708	0.443695
A0A3B6DA99_WHEAT	predicted protein	111 kDa	0.99	0.99	0.0148	0.0148	2	2	2	2	1.8711	2.148	241222	236257	1.05158	0.127531
A0A3B6DAI2_WHEAT	beta-amylase isoform X1	65 kDa	1	1	0.0815	0.0509	5	3	7	3	7.4844	4.2959	95287.5	94629.3	1.04398	0.240476
A0A3B6DB70_WHEAT	elongation factor 1-beta	23 kDa	1	1	0.472	0.55	10	11	34	39	126.3	94.511	43538.4	40063.5	1.05032	0.185503
A0A3B6DBJ8_WHEAT	isopentenyl-diphosphate Delta-isomerase I	26 kDa	1	1	0.23	0.332	5	6	11	13	16.84	15.036	50012.5	50012.5	0.947455	0.0526017
A0A3B6DBP2_WHEAT	RNA-binding protein CP33, chloroplastic	37 kDa	1	1	0.253	0.27	9	8	13	14	13.098	18.258	51063.3	48983.2	0.917146	0.000814871
A0A3B6DBV0_WHEAT	AT-rich interactive domain-containing protein 3	60 kDa	1	1	0.0996	0.145	5	7	7	11	6.5489	13.962	107950	114898	1.10863	0.027803
A0A3B6DCE5_WHEAT	valine--tRNA ligase, chloroplastic/mitochondrial 2 isoform X1	110 kDa	1	1	0.235	0.22	22	21	39	36	39.293	39.737	55109	56266.9	0.979689	0.233595
A0A3B6DCV0_WHEAT	proline--tRNA ligase, chloroplastic/mitochondrial	50 kDa	1	1	0.201	0.165	8	7	14	7	15.904	8.5919	34159.5	33456.5	0.972475	0.275818
A0A3B6DCX1_WHEAT	serine carboxypeptidase 1	51 kDa	1	1	0.0436	0.109	2	4	4	5	3.7422	7.5179	50012.5	53602	1.04359	0.161432
A0A3B6DD84_WHEAT	probable ribose-5-phosphate isomerase 2	27 kDa	1	1	0.113	0.172	4	6	10	9	10.291	10.74	155872	155872	0.932347	0.0393462
A0A3B6DDI9_WHEAT	3-beta hydroxysteroid dehydrogenase/isomerase family protein	33 kDa	1	1	0.339	0.294	8	8	13	13	15.904	18.258	20171.1	20738.2	1.07347	0.0180812
A0A3B6DDK5_WHEAT	predicted protein	46 kDa	1	1	0.162	0.136	6	5	10	8	10.291	9.6659	145433	155872	1.06728	0.0290217
A0A3B6DE51_WHEAT	ultraviolet-B receptor UVR8	47 kDa	1	1	0.301	0.328	13	16	22	27	21.518	31.146	77397.5	72716.7	1.04799	0.00862332
A0A3B6DEX3_WHEAT	RNA-binding motif protein, X-linked-like-3	24 kDa	1	1	0.363	0.235	3	2	5	3	26.195	15.036	50710.6	57848.8	0.993661	0.858663
A0A3B6DF02_WHEAT	protein CURVATURE THYLAKOID 1B, chloroplastic	15 kDa	1	1	0.241	0.241	4	4	9	8	14.969	16.11	88906.4	90774.5	1.06747	0.203577
A0A3B6DF59_WHEAT	ribosomal protein L16 (chloroplast)	17 kDa	1	1	0.344	0.344	4	4	8	10	11.227	17.184	39511.9	33225.4	0.950599	0.281626
A0A3B6DF66_WHEAT	la protein 1	51 kDa	1	1	0.126	0.19	5	6	6	7	5.6133	8.5919	58656.4	52136.3	0.967637	0.297147
A0A3B6DFC0_WHEAT	MLP-like protein 423	17 kDa	1	1	0.281	0.333	4	5	11	10	11.227	12.888	35119.9	35119.9	0.978593	0.687412
A0A3B6DFG8_WHEAT	predicted protein	36 kDa	1	1	0.153	0.092	3	2	4	4	8.42	7.5179	46020.8	43841.2	0.875179	0.0508191
A0A3B6DGG0_WHEAT	thioredoxin M2, chloroplastic	19 kDa	1	1	0.192	0.28	3	4	10	10	17.775	17.184	62866.3	62866.3	0.994176	0.823228
A0A3B6DGH2_WHEAT	chloroplast envelope quinone oxidoreductase homolog	35 kDa	1	1	0.316	0.325	8	9	13	13	12.162	13.962	55878.3	59064.4	1.0504	0.152494
A0A3B6DGM0_WHEAT	peroxisomal membrane protein 11-4	25 kDa	1	1	0.105	0.144	3	4	4	6	3.7422	6.4439	88906.4	97289.7	0.987526	0.764343
A0A3B6JJ08_WHEAT	rubisco activase large subunit	51 kDa	1	1	0.692	0.573	34	29	126	102	793.35	693.79	123145	133826	0.929759	0.167846
A0A3B6DH29_WHEAT	Aquaporin PIP1-2	31 kDa	1	1	0.163	0.16	3	3	6	5	5.6133	5.3699	27939.1	27364.2	0.935553	0.130404
A0A3B6DH83_WHEAT	predicted protein	53 kDa	1	1	0.115	0.0896	5	4	6	4	7.4844	4.2959	35364.2	37640.5	1.01752	0.709922
A0A3B6DHH9_WHEAT	serine/threonine-protein kinase SAPK7	41 kDa	1	1	0.3	0.224	10	7	16	12	15.904	12.888	73731.8	70728.3	1.08466	0.0178062
A0A3B6DHN5_WHEAT	protein TIC 40, chloroplastic	45 kDa	1	1	0.4	0.326	2	2	2	2	40.229	48.329	48983.2	48983.2	0.988765	0.782238
A0A3B6DHX3_WHEAT	Calcium-transporting ATPase 9 plasma membrane-type	117 kDa	1	0.99	0.0352	0.025	4	2	4	2	4.6778	2.148	55492.3	55109	1.02955	0.644735
A0A3B6DI67_WHEAT	P-loop containing nucleoside triphosphate hydrolase superfamily protein	303 kDa	1	0.99	0.0172	0.00935	5	3	5	3	4.6778	3.222	57848.8	58251.2	0.980764	0.598867
A0A3B6DIZ3_WHEAT	nucleolin 2	76 kDa	1	1	0.164	0.0834	3	2	3	2	14.033	7.5179	85284.7	80127	0.992382	0.864426
A0A3B6DJ01_WHEAT	truncated Sr21	158 kDa	0.95	0.99	0.0143	0.0358	2	4	2	4	1.8711	4.2959	185364	176585	0.945296	0.19509
A0A3B6DJ37_WHEAT	soluble starch synthase III-1	158 kDa	1	1	0.0563	0.0328	8	5	9	7	14.033	12.888	45073.8	48644.9	0.972751	0.159222
A0A3B6DK45_WHEAT	probable protein phosphatase 2C 45 isoform X1	31 kDa	1	1	0.127	0.127	2	3	3	5	8.42	7.5179	76332	85284.7	1.02964	0.505111
A0A3B6DK71_WHEAT	IAA-amino acid hydrolase ILR1-like 5	48 kDa	1	0.98	0.162	0.112	5	3	5	3	4.6778	4.2959	30573.6	34397.1	0.92478	0.0685205
A0A3B6DK76_WHEAT	aquaporin PIP2-5	27 kDa	1	1	0.199	0.199	3	3	6	6	6.5489	9.6659	83529.6	86475.3	0.948307	0.205499
A0A3B6DKD4_WHEAT	chloroplastic lipocalin	37 kDa	1	1	0.283	0.254	9	8	17	13	19.647	21.48	104273	109457	1.02955	0.493038
A0A3B6DKR8_WHEAT	glutamyl-tRNA(Gln) amidotransferase subunit A, chloroplastic/mitochondrial	57 kDa	1	1	0.27	0.335	11	13	21	25	31.809	40.811	32995.9	32541.7	1.00252	0.969635
A0A3B6DKT9_WHEAT	deoxyribonuclease ycfH isoform X1	34 kDa	1	1	0.0997	0.0965	3	3	4	4	3.7422	4.2959	55878.3	65536	0.997019	0.957844
A0A3B6DKY3_WHEAT	phenolic glucoside malonyltransferase 2-like	48 kDa	1	1	0.0816	0.109	5	4	6	6	6.5489	6.4439	37380.5	45073.8	1.13943	0.00107972
A0A3B6DKY7_WHEAT	protein HEAT INTOLERANT 4	39 kDa	1	1	0.128	0.256	3	6	5	7	4.6778	7.5179	34636.4	35119.9	1.02285	0.779694
A0A3B6DL43_WHEAT	predicted protein	47 kDa	0.99	1	0.0659	0.0878	3	4	3	4	2.8067	4.2959	66913.1	73731.8	0.948964	0.490602
A0A3B6DL75_WHEAT	lysine-specific histone demethylase 1 homolog 3	57 kDa	1	1	0.159	0.151	6	7	9	9	8.42	11.814	58656.4	55878.3	1.02314	0.435364
A0A3B6DLF2_WHEAT	protein COFACTOR ASSEMBLY OF COMPLEX C SUBUNIT B CCB4, chloroplastic	33 kDa	1	1	0.167	0.118	5	3	6	4	6.5489	4.2959	84110.6	87682.4	1.03078	0.514444
A0A3B6DLN3_WHEAT	gamma-aminobutyrate transaminase 1, mitochondrial	56 kDa	1	1	0.16	0.2	6	7	12	12	13.098	15.036	36865.9	37122.3	1.03564	0.391568
A0A3B6DLY3_WHEAT	probable protein phosphatase 2C 44	53 kDa	1	1	0.162	0.0934	6	4	9	6	8.42	6.4439	46663.3	49667	1.06829	0.00525705
A0A3B6DM03_WHEAT	anamorsin homolog	28 kDa	1	1	0.13	0.13	3	3	3	3	3.7422	3.222	14766.1	13969.6	0.851542	0.186549
A0A3B6FHY0_WHEAT	NADP-dependent malic enzyme, chloroplastic	65 kDa	1	1	0.11	0.129	5	4	6	4	13.098	10.74	38698.8	35610.1	0.932108	0.249161
A0A3B6DMC5_WHEAT	dolichyl-diphosphooligosaccharide--protein glycosyltransferase subunit 1B	52 kDa	1	0.99	0.103	0.122	3	4	3	4	3.7422	6.4439	50012.5	47975.2	1.03471	0.575245
A0A3B6DMD0_WHEAT	glycerol kinase	57 kDa	1	1	0.191	0.167	10	9	17	15	17.775	20.406	59888.9	64187.3	0.850057	0.125756
A0A3B6DMH7_WHEAT	3-oxoacyl-[acyl-carrier-protein] synthase III, chloroplastic	42 kDa	1	1	0.128	0.108	5	4	7	7	8.42	7.5179	40342.1	37902.4	1.21908	0.217363
A0A3B6DM57_WHEAT	linoleate 9S-lipoxygenase	102 kDa	1	1	0.323	0.298	11	10	22	24	108.52	106.32	47643.8	48644.9	0.903655	0.0318404
A0A3B6DMR8_WHEAT	predicted protein	34 kDa	1	1	0.393	0.269	12	9	26	18	26.195	21.48	86475.3	82952.6	1.03722	0.0877231
A0A3B6DMZ3_WHEAT	vacuolar protein sorting-associated protein 41 homolog	99 kDa	1	1	0.0521	0.0668	5	6	6	6	6.5489	6.4439	52136.3	55109	0.972793	0.190596
A0A3B6DN32_WHEAT	3-isopropylmalate dehydrogenase 2, chloroplastic	42 kDa	1	1	0.291	0.362	9	11	22	24	29.002	39.737	32995.9	30362.4	1.01936	0.253749
A0A3B6DPL3_WHEAT	cationic peroxidase SPC4	36 kDa	1	1	0.337	0.337	3	3	10	7	37.422	28.998	61572.6	60724.9	1.18387	0.00318296
A0A3B6DQ00_WHEAT	probable phospholipid hydroperoxide glutathione peroxidase	19 kDa	1	1	0.31	0.392	5	6	7	7	6.5489	9.6659	50710.6	50710.6	1.10827	0.0817311
A0A3B6DR18_WHEAT	fructan 6-exohydrolase	65 kDa	1	1	0.0812	0.107	4	4	5	4	5.6133	5.3699	49323.9	55878.3	1.12114	0.0142743
A0A3B6E8L8_WHEAT	1-deoxy-D-xylulose 5-phosphate reductoisomerase, chloroplastic	52 kDa	1	1	0.246	0.261	13	12	21	19	23.389	26.85	39786.7	42055.3	0.828628	0.00469537
A0A3B6E987_WHEAT	eukaryotic translation initiation factor 3 subunit A	117 kDa	1	1	0.198	0.178	2	2	2	3	32.744	26.85	50012.5	49667	1.03369	0.549368
A0A3B6E9I6_WHEAT	predicted protein	57 kDa	0.99	1	0.0567	0.0435	2	2	2	2	1.8711	2.148	67847.1	58251.2	1.0644	0.446393
A0A3B6E9L7_WHEAT	dephospho-CoA kinase	25 kDa	1	1	0.113	0.113	2	2	3	2	2.8067	2.148	37640.5	39239	1.07704	0.445766
A0A341SCX1_WHEAT	probable glutathione S-transferase GSTF1	26 kDa	1	1	0.218	0.271	5	6	14	17	20.582	28.998	59475.2	56266.9	0.786217	3.54299e-06
A0A3B6E9R7_WHEAT	alpha-xylosidase 1	104 kDa	1	1	0.112	0.0421	9	3	12	4	13.098	4.2959	22381.2	18690.3	1.0343	0.584399
A0A3B6E9X3_WHEAT	fructose-bisphosphate aldolase 3, chloroplastic	46 kDa	1	1	0.284	0.229	11	9	23	16	74.844	69.809	38166	41764.8	0.950749	0.0526257
A0A3B6EA19_WHEAT	proteoglycan 4-like	83 kDa	1	1	0.112	0.088	7	6	7	6	6.5489	6.4439	52498.9	46987.8	1.00607	0.863264
A0A3B6EAD8_WHEAT	acetyl-CoA acetyltransferase, cytosolic 1-like	43 kDa	1	1	0.328	0.263	9	7	14	11	14.969	12.888	44146.1	44146.1	1.09334	0.00889313
A0A3B6EAV0_WHEAT	actin-interacting protein 1-2	66 kDa	1	1	0.277	0.252	3	3	5	5	26.195	23.628	19893.4	16728.3	1.09306	0.0603865
A0A3B6EAY8_WHEAT	Peptidase family M48 family protein	36 kDa	1	0.96	0.119	0.052	4	2	4	2	3.7422	2.148	79023.8	80684.3	1.0787	0.221491
A0A3B6EAZ5_WHEAT	sphingosine-1-phosphate lyase	59 kDa	1	1	0.0922	0.085	4	5	4	6	5.6133	6.4439	47643.8	45703	1.14311	0.0200052
A0A3B6EB16_WHEAT	protein SUPPRESSOR OF K(+) TRANSPORT GROWTH DEFECT 1	48 kDa	1	1	0.276	0.219	10	8	20	12	18.711	16.11	29125.6	29532.2	1.03069	0.4244
A0A3B6EB28_WHEAT	light-regulated protein	16 kDa	1	1	0.146	0.146	2	2	5	5	4.6778	5.3699	220436	155872	0.933066	0.441928
A0A3B6KG77_WHEAT	AAA-ATPase At4g25835-like	57 kDa	1	1	0.105	0.0835	5	4	6	6	5.6133	6.4439	81245.5	79573.5	0.981704	0.704145
A0A3B6EBD6_WHEAT	probable protein phosphatase 2C 1 isoform X1	34 kDa	1	1	0.196	0.112	6	4	9	6	11.227	12.888	49667	46341	0.918441	0.0214695
A0A3B6EBG0_WHEAT	pyruvate decarboxylase 1	64 kDa	1	1	0.135	0.133	4	4	9	4	11.227	6.4439	8902.53	9026.81	1.13884	0.124803
A0A3B6GTZ9_WHEAT	putative methyltransferase DDB_G0268948	29 kDa	1	1	0.134	0.134	3	3	4	3	3.7422	3.222	123145	118129	0.723998	0.000222414
A0A3B6EBJ1_WHEAT	Indole-3-glycerol phosphate lyase, chloroplastic	30 kDa	1	1	0.405	0.368	3	4	7	6	22.453	15.036	57449.2	62866.3	0.889653	0.0753805
A0A3B6EBM0_WHEAT	1,4-dihydroxy-2-naphthoyl-CoA thioesterase 1	18 kDa	1	1	0.211	0.211	5	4	7	6	7.4844	6.4439	121450	110218	0.974322	0.306547
A0A3B6EBM8_WHEAT	mitochondrial-processing peptidase subunit alpha	53 kDa	1	1	0.232	0.246	12	13	31	31	40.229	49.403	23493.9	26249.5	1.04235	0.198192
A0A3B6EBS5_WHEAT	DEAD-box ATP-dependent RNA helicase 20	55 kDa	1	1	0.0988	0.155	5	6	7	7	7.4844	11.814	77935.9	73222.5	1.0196	0.423159
A0A3B6EBX7_WHEAT	ATP-dependent 6-phosphofructokinase 4 chloroplastic	58 kDa	1	1	0.153	0.123	5	3	5	4	8.42	8.5919	33689.2	31000.4	1.05339	0.463175
A0A3B6EC02_WHEAT	FRIGIDA-like protein 4a	71 kDa	1	1	0.0657	0.0474	4	3	5	4	5.6133	4.2959	124002	120611	0.979111	0.535825
A0A3B6EC21_WHEAT	peptidyl-prolyl cis-trans isomerase CYP26-2, chloroplastic	30 kDa	1	1	0.502	0.42	2	2	4	4	32.744	33.293	110218	127488	0.983838	0.572698
A0A3B6EC38_WHEAT	40S ribosomal protein S5	22 kDa	1	1	0.375	0.24	10	8	22	18	26.195	22.554	136638	135694	1.08858	0.00145457
A0A3B6EC69_WHEAT	ubiquitin carboxyl-terminal hydrolase 14	87 kDa	1	1	0.135	0.136	10	10	21	17	24.324	20.406	98647.9	105728	1.01682	0.517034
A0A3B6ECI3_WHEAT	Protein usf	30 kDa	1	1	0.196	0.196	5	5	10	8	11.227	9.6659	90147.5	88906.4	0.999707	0.992251
A0A3B6ECJ1_WHEAT	heme-binding protein 2	23 kDa	1	1	0.419	0.405	10	10	20	17	21.518	23.628	85284.7	85284.7	1.06786	0.160322
A0A3B6ECP2_WHEAT	Acyl-protein thioesterase 2	30 kDa	1	1	0.149	0.149	4	4	7	7	9.3555	9.6659	49667	49323.9	1.02281	0.0561365
A0A3B6ECS7_WHEAT	ricin B-like lectin R40G3	39 kDa	1	1	0.378	0.392	3	3	5	4	72.973	81.623	20171.1	17198.6	1.0973	0.0070344
A0A3B6ECX9_WHEAT	Translocon-associated protein subunit beta	21 kDa	1	1	0.13	0.192	2	3	6	7	5.6133	11.814	38967.9	40622.7	0.976554	0.431432
A0A3B6ECY0_WHEAT	phosphoenolpyruvate carboxylase	114 kDa	1	1	0.22	0.222	16	18	28	32	60.811	69.809	79573.5	81245.5	0.9734	0.464518
A0A3B6ED37_WHEAT	serine/threonine-protein phosphatase 5	54 kDa	1	1	0.087	0.101	4	5	6	9	5.6133	9.6659	56658.3	52498.9	1.00946	0.774972
A0A3B6ED41_WHEAT	2-alkenal reductase (NADP(+)-dependent)	38 kDa	1	1	0.153	0.153	6	6	16	14	18.711	25.776	89524.8	100721	1.13643	0.0010083
A0A3B6EDA0_WHEAT	brain acid soluble protein 1 homolog	34 kDa	1	1	0.0596	0.0878	2	3	5	4	4.6778	4.2959	35119.9	35610.1	1.00778	0.886512
A0A3B6EDF7_WHEAT	protein ABCI7, chloroplastic	51 kDa	1	1	0.367	0.224	15	10	23	17	23.389	21.48	106464	110218	0.97767	0.0143294
A0A3B6EDK9_WHEAT	Octicosapeptide/Phox/Bem1p family protein	75 kDa	1	1	0.0724	0.0852	4	6	6	6	5.6133	6.4439	87076.8	84695.6	0.972589	0.551517
A0A3B6EDX0_WHEAT	trans-cinnamate 4-monooxygenase	57 kDa	1	1	0.184	0.158	9	8	15	11	14.969	11.814	49667	47314.7	1.12398	0.0153943
A0A3B6EDZ9_WHEAT	epoxide hydrolase 2	36 kDa	1	1	0.0623	0.202	2	5	3	7	2.8067	9.6659	67847.1	70239.7	1.02902	0.423869
A0A3B6EE47_WHEAT	predicted protein	45 kDa	1	1	0.367	0.226	10	6	16	12	19.647	17.184	16158.4	14066.7	0.977568	0.353186
A0A3B6EE64_WHEAT	MAR-binding filament-like protein 1 isoform X2	87 kDa	1	1	0.207	0.262	18	20	28	31	34.615	48.329	84695.6	79023.8	0.952396	0.131324
A0A3B6EE79_WHEAT	embryo defective 2410	233 kDa	1	1	0.0188	0.0118	4	3	4	3	3.7422	3.222	13034.1	9809.75	0.979135	0.722303
A0A3B6KHK6_WHEAT	NAD(P)H-quinone oxidoreductase subunit L, chloroplastic	22 kDa	1	1	0.0885	0.0885	2	2	5	5	4.6778	5.3699	163621	169391	0.959994	0.247201
A0A3B6EEB5_WHEAT	DEAD-box ATP-dependent RNA helicase 35	73 kDa	1	1	0.0805	0.0669	5	4	6	4	5.6133	4.2959	53974.9	57052.4	1.05206	0.12616
A0A3B6EED4_WHEAT	protein pleiotropic regulatory locus 1	53 kDa	1	1	0.109	0.132	5	6	5	8	4.6778	8.5919	66913.1	64633.7	1.03828	0.297999
A0A3B6EEH7_WHEAT	FAD synthase	57 kDa	1	1	0.125	0.135	7	8	11	11	11.227	12.888	37640.5	40342.1	0.932745	0.0185361
A0A3B6EEI3_WHEAT	zinc finger CCCH domain-containing protein 13 isoform X1	90 kDa	1	1	0.06	0.095	4	7	4	8	3.7422	9.6659	50710.6	48308.9	1.08794	0.219891
A0A3B6EEJ9_WHEAT	NADH-cytochrome b5 reductase-like protein	34 kDa	1	1	0.439	0.487	13	14	28	26	33.68	33.293	118950	135694	0.98372	0.726311
A0A3B6EEP7_WHEAT	DNA gyrase subunit B, chloroplastic/mitochondrial	80 kDa	1	1	0.139	0.153	8	9	11	13	11.227	13.962	57052.4	54728.3	1.01108	0.66112
A0A3B6EEV2_WHEAT	probable uridine nucleosidase 2	35 kDa	1	1	0.13	0.13	4	4	7	6	6.5489	6.4439	94629.3	90147.5	1.02606	0.148265
A0A3B6EEX5_WHEAT	50S ribosomal protein L3-2, chloroplastic	34 kDa	1	1	0.0958	0.0831	3	2	3	3	2.8067	3.222	55878.3	52864.1	1.04906	0.494484
A0A3B6EF65_WHEAT	Peptide deformylase 1A, chloroplastic	28 kDa	1	1	0.349	0.252	6	4	9	7	9.3555	7.5179	74761.1	77935.9	0.990907	0.826929
A0A3B6EF89_WHEAT	ATP-dependent Clp protease proteolytic subunit 3, chloroplastic	33 kDa	1	1	0.176	0.0912	4	2	11	5	14.033	12.888	26987.4	24833.5	0.938805	0.122067
A0A3B6EFA0_WHEAT	nodulin-related protein 1	16 kDa	1	1	0.583	0.615	3	3	8	9	61.746	61.217	95950.3	98647.9	1.03713	0.0174839
A0A3B6EFA8_WHEAT	bifunctional phosphatase IMPL2, chloroplastic	37 kDa	1	1	0.0909	0.129	2	4	2	4	1.8711	4.2959	45387.3	35857.8	0.99981	0.997482
A0A3B6QB81_WHEAT	cysteine-rich receptor-like protein kinase 10	74 kDa	1	1	0.113	0.0836	8	5	11	6	12.162	6.4439	48983.2	43841.2	0.825825	0.000761506
A0A3B6EFE3_WHEAT	venom phosphodiesterase 2	52 kDa	1	1	0.115	0.117	5	5	7	8	6.5489	10.74	44146.1	41764.8	1.00781	0.781287
A0A3B6EFF7_WHEAT	ARM repeat superfamily protein	307 kDa	0.99	0.97	0.0114	0.00809	3	3	3	3	4.6778	3.222	100025	78478	1.05135	0.515781
A0A3B6EFH0_WHEAT	probable envelope ADP,ATP carrier protein, chloroplastic	42 kDa	1	1	0.135	0.115	6	5	7	6	7.4844	6.4439	93326.6	104998	1.0272	0.404165
A0A3B6EFK8_WHEAT	glucosidase 2 subunit beta	68 kDa	1	1	0.0496	0.0595	3	4	3	6	2.8067	8.5919	140479	124002	1.08297	0.0837589
A0A3B6EFL5_WHEAT	ATP-dependent zinc metalloprotease FTSH 5, mitochondrial	76 kDa	1	0.97	0.0869	0.0684	4	2	4	3	12.162	10.74	107950	93326.6	1.00787	0.867063
A0A3B6EFT2_WHEAT	probable V-type proton ATPase subunit d	39 kDa	1	1	0.158	0.158	5	5	14	13	21.518	19.332	43841.2	48983.2	1.00118	0.975752
A0A3B6EFU9_WHEAT	probable galactinol--sucrose galactosyltransferase 2	82 kDa	1	1	0.137	0.101	10	7	12	8	11.227	8.5919	55492.3	57052.4	1.21922	0.00119389
A0A3B6EFX5_WHEAT	ABC transporter F family member 4	76 kDa	1	1	0.051	0.0615	4	3	5	3	4.6778	3.222	73731.8	65536	0.932978	0.565055
A0A3B6EFX6_WHEAT	probable choline kinase 2	41 kDa	1	0.98	0.135	0.101	4	3	4	3	4.6778	3.222	29328.2	29737.6	1.01731	0.664254
A0A3B6EG10_WHEAT	cytosolic isocitrate dehydrogenase [NADP]	47 kDa	1	1	0.234	0.171	4	3	4	3	19.647	10.74	55492.3	51063.3	0.981261	0.538302
A0A3B6EG32_WHEAT	ubiquitin carboxyl-terminal hydrolase 6	53 kDa	1	1	0.176	0.138	7	6	11	8	14.969	11.814	78478	78478	1.04519	0.330924
A0A3B6EG38_WHEAT	N-alpha-acetyltransferase 50	20 kDa	1	1	0.21	0.159	5	4	6	4	7.4844	5.3699	125733	114898	0.998294	0.846174
A0A3B6EG57_WHEAT	beta-adaptin-like protein A	91 kDa	1	1	0.0908	0.0218	5	2	6	3	5.6133	3.222	135694	221969	1.05373	0.481179
A0A3B6EG86_WHEAT	HD domain-containing protein 2	28 kDa	1	0.99	0.125	0.132	3	3	4	4	5.6133	4.2959	131984	130167	0.992576	0.753121
A0A3B6EGC8_WHEAT	Monothiol glutaredoxin-S4, mitochondrial	20 kDa	1	1	0.228	0.164	2	2	7	7	8.42	9.6659	58251.2	62432.1	1.02299	0.717096
A0A3B6EGD1_WHEAT	LRR receptor kinase SERK2	73 kDa	0.99	0.99	0.0244	0.0244	2	2	2	2	2.8067	2.148	56658.3	56266.9	0.959407	0.439648
A0A2X0U275_WHEAT	methylthioribose kinase 1	48 kDa	1	1	0.101	0.309	4	10	7	13	11.227	18.258	44453.2	45387.3	0.88759	0.0287026
A0A3B6EGH0_WHEAT	Outer plastidial membrane protein porin	30 kDa	1	1	0.364	0.349	9	8	16	14	15.904	17.184	55492.3	54350.3	0.984623	0.453394
A0A3B6EGL4_WHEAT	1,4-Dihydroxy-2-naphthoyl-CoA synthase, peroxisomal	36 kDa	1	1	0.145	0.0843	4	3	4	3	3.7422	4.2959	42642.4	42055.3	0.97519	0.4419
A0A3B6EGN9_WHEAT	BSD domain-containing protein 1	57 kDa	1	1	0.0679	0.0491	3	2	3	2	2.8067	2.148	25006.2	23170.5	0.979252	0.624241
A0A3B6EGP3_WHEAT	unnamed protein product	20 kDa	1	1	0.175	0.175	3	3	4	4	3.7422	4.2959	46020.8	47314.7	0.996382	0.931352
A0A3B6EGT2_WHEAT	putative cytochrome c oxidase subunit 5b-like	18 kDa	1	1	0.162	0.162	4	4	11	13	31.809	22.554	29737.6	33689.2	0.993855	0.859405
A0A3B6EGU6_WHEAT	predicted protein	56 kDa	1	1	0.0792	0.1	3	4	5	6	4.6778	6.4439	62866.3	62432.1	0.955933	0.165159
A0A3B6EGV0_WHEAT	protein VACUOLELESS1	96 kDa	1	1	0.0689	0.0379	6	3	7	3	6.5489	3.222	31216	28724.6	1.04382	0.26676
W5ECL2_WHEAT	60S ribosomal protein L8	28 kDa	1	1	0.379	0.452	11	11	24	23	29.938	26.85	88292.3	76862.9	0.826203	0.00492379
A0A3B6EGX1_WHEAT	protein DJ-1 homolog A	41 kDa	1	1	0.215	0.194	7	6	9	9	9.3555	12.888	26068.1	27175.1	1.09623	0.0983084
A0A3B6EGX8_WHEAT	coatomer subunit beta-2	105 kDa	1	1	0.162	0.0884	13	8	26	14	26.195	17.184	59475.2	59475.2	1.03629	0.279319
A0A3B6EGZ3_WHEAT	probable mitochondrial-processing peptidase subunit beta, mitochondrial	56 kDa	1	1	0.173	0.195	8	8	13	10	12.162	10.74	114105	113317	1.01749	0.588487
A0A3B6EH16_WHEAT	neutral ceramidase	90 kDa	1	1	0.0639	0.13	4	8	4	9	3.7422	9.6659	40063.5	40622.7	0.993291	0.870517
A0A3B6EH40_WHEAT	nodal modulator 1	130 kDa	1	1	0.112	0.0825	12	9	21	13	19.647	15.036	71220.3	70728.3	1.05591	0.428774
A0A3B6EHA5_WHEAT	cytochrome P450 71A1	56 kDa	0.99	1	0.033	0.0583	2	3	2	3	3.7422	3.222	68319	57848.8	0.980234	0.573836
A0A3B6EHB2_WHEAT	Glyoxylate reductase	35 kDa	1	1	0.252	0.248	10	10	22	19	30.873	26.85	133826	135694	0.984113	0.47942
A0A3B6EHE4_WHEAT	tRNase Z TRZ3, mitochondrial	89 kDa	1	1	0.0259	0.0716	2	4	2	5	1.8711	5.3699	46341	43237.6	1.01038	0.712137
A0A3B6EHF5_WHEAT	predicted protein	65 kDa	1	1	0.0503	0.0452	3	3	4	3	4.6778	3.222	66913.1	55109	1.00334	0.953988
A0A3B6EHF6_WHEAT	IAA-amino acid hydrolase ILR1-like 1	47 kDa	1	1	0.169	0.215	7	8	13	13	14.969	16.11	137588	152664	1.10796	0.00598157
A0A3B6EHG5_WHEAT	predicted protein	41 kDa	1	1	0.101	0.12	4	4	5	5	4.6778	6.4439	75804.7	76862.9	1.05515	0.0816634
A0A3B6EHG7_WHEAT	cytosolic isocitrate dehydrogenase [NADP]	46 kDa	1	1	0.425	0.408	18	17	40	37	65.489	57.995	55492.3	61147.3	0.99443	0.839544
A0A3B6EHK6_WHEAT	UPF0587 protein C1orf123 homolog	19 kDa	1	1	0.205	0.335	3	4	4	5	3.7422	6.4439	25006.2	25709.3	0.970547	0.562597
A0A3B6EHK7_WHEAT	guanine nucleotide-binding protein subunit beta-like protein A	36 kDa	1	1	0.536	0.497	14	13	30	29	66.424	64.439	23657.3	21618.8	1.03157	0.115316
A0A3B6EHK8_WHEAT	Iron-sulfur cluster assembly protein 1	18 kDa	1	0.99	0.16	0.12	2	2	3	4	3.7422	4.2959	76862.9	74761.1	1.00921	0.886403
A0A3B6EHL7_WHEAT	carboxyl-terminal-processing peptidase 1, chloroplastic	50 kDa	1	1	0.188	0.135	11	7	16	11	15.904	11.814	99334	97289.7	0.961005	0.0664019
A0A3B6EHU1_WHEAT	persulfide dioxygenase ETHE1 homolog, mitochondrial	32 kDa	1	1	0.131	0.138	4	4	5	6	6.5489	7.5179	81810.6	84110.6	1.06483	0.0484958
A0A3B6EI82_WHEAT	uncharacterized oxidoreductase At4g09670	44 kDa	1	1	0.138	0.129	6	6	9	12	8.42	13.962	137588	128375	1.02925	0.450923
A0A3B6EI96_WHEAT	N-terminal acetyltransferase A complex auxiliary subunit NAA15	104 kDa	1	1	0.194	0.165	19	16	35	29	37.422	34.367	95287.5	100025	1.03879	0.0318505
A0A3B6EIC0_WHEAT	VIP1 protein	22 kDa	1	1	0.189	0.118	3	2	4	3	3.7422	3.222	59064.4	56658.3	0.970469	0.387753
A0A3B6EIF1_WHEAT	elongation factor family protein	73 kDa	1	1	0.0862	0.0698	6	4	7	5	6.5489	6.4439	130167	131072	1.01911	0.265085
A0A3B6EII0_WHEAT	RGG repeats nuclear RNA binding protein A	41 kDa	1	1	0.262	0.234	2	2	4	5	18.711	21.48	117313	115698	0.987744	0.750263
A0A3B6EIL9_WHEAT	caffeoylshikimate esterase	41 kDa	1	1	0.0878	0.109	3	4	3	5	2.8067	5.3699	28133.5	27554.5	1.01499	0.568878
A0A3B6EIN4_WHEAT	ATP synthase subunit beta, mitochondrial	59 kDa	1	1	0.417	0.416	2	2	3	6	159.04	229.83	76332	79573.5	0.984301	0.748364
A0A3B6EIQ5_WHEAT	Glutamate synthase 1 [NADH] chloroplastic	235 kDa	1	1	0.205	0.191	41	38	69	59	80.458	74.105	49323.9	46020.8	0.936974	0.1939
A0A3B6EIR8_WHEAT	pentatricopeptide repeat-containing protein At1g80270, mitochondrial	69 kDa	1	1	0.0294	0.0784	2	5	2	5	1.8711	6.4439	88292.3	87076.8	1.02449	0.681253
A0A3B6EIU8_WHEAT	predicted protein	26 kDa	1	1	0.24	0.124	5	3	8	6	8.42	8.5919	36358.4	33225.4	0.970577	0.173642
A0A3B6EIW6_WHEAT	ABC transporter I family member 10, chloroplastic isoform X1	30 kDa	1	1	0.15	0.179	4	5	7	6	7.4844	6.4439	35119.9	33456.5	1.02593	0.358882
A0A3B6EIZ2_WHEAT	chaperone protein ClpB1	101 kDa	0.99	0.96	0.111	0.0734	2	2	4	4	21.518	24.702	129267	131984	1.04031	0.648614
A0A3B6EJ24_WHEAT	pentatricopeptide repeat-containing protein At2g29760, chloroplastic	48 kDa	1	1	0.0577	0.0416	3	2	5	3	4.6778	3.222	41189.8	42939	0.834785	0.00576369
A0A3B6EJ37_WHEAT	suppressor of mec-8 and unc-52 protein homolog 1	58 kDa	1	1	0.0716	0.0716	3	3	4	4	3.7422	4.2959	77397.5	71220.3	1.07833	0.0931939
A0A3B6EJ50_WHEAT	alpha-amylase 3, chloroplastic	97 kDa	1	1	0.0838	0.0815	2	2	3	3	9.3555	15.036	52136.3	50710.6	0.962697	0.334753
A0A3B6EJ91_WHEAT	Phospholipase A1-II 5	50 kDa	1	1	0.0909	0.0671	5	5	6	6	5.6133	6.4439	119778	119778	1.06357	0.302337
A0A3B6EJB8_WHEAT	protein Hook homolog 3 isoform X1	76 kDa	0.99	1	0.0281	0.0474	2	3	2	3	1.8711	3.222	37640.5	41476.3	1.05965	0.363159
A0A3B6EJE8_WHEAT	zinc protease PQQL-like	111 kDa	1	1	0.0594	0.0725	5	5	5	6	4.6778	6.4439	38967.9	41764.8	0.995211	0.904289
A0A3B6EJL7_WHEAT	farnesyl pyrophosphate synthase	36 kDa	0.97	1	0.0906	0.11	3	4	3	4	8.42	7.5179	59475.2	58656.4	1.03415	0.545298
A0A3B6EJX1_WHEAT	D-glycerate 3-kinase, chloroplastic	41 kDa	1	1	0.238	0.301	7	8	15	17	17.775	22.554	40905.3	38431.5	0.957394	0.1015
A0A3B6EJZ1_WHEAT	cyclase/dehydrase, putative, expressed	26 kDa	1	1	0.117	0.0783	3	2	6	4	5.6133	4.2959	154795	171756	1.08004	0.0382558
A0A3B5YYK7_WHEAT	pyruvate kinase isozyme G, chloroplastic	61 kDa	1	1	0.156	0.172	8	9	14	14	13.098	15.036	80127	76332	0.855475	0.000447453
A0A3B6EK28_WHEAT	putative ADP-ribosylation factor GTPase-activating protein AGD14	82 kDa	1	1	0.0505	0.0598	3	3	3	3	2.8067	3.222	38698.8	37380.5	0.958898	0.556856
A0A3B6EK45_WHEAT	50S ribosomal protein L13, chloroplastic	26 kDa	1	1	0.201	0.144	4	5	5	6	5.6133	8.5919	133826	120611	1.03063	0.287293
A0A3B6EK71_WHEAT	50S ribosomal protein L34, chloroplastic	17 kDa	1	1	0.182	0.182	3	3	4	6	5.6133	6.4439	140479	124864	0.895263	0.038304
A0A3B6EK74_WHEAT	uroporphyrinogen decarboxylase 1, chloroplastic	44 kDa	1	1	0.0918	0.0695	4	3	9	8	8.42	8.5919	114898	115698	0.948363	0.219095
A0A3B6EK95_WHEAT	probable 3-hydroxyisobutyrate dehydrogenase-like 1, mitochondrial	35 kDa	1	1	0.243	0.181	8	6	17	14	18.711	19.332	142441	141457	1.01192	0.532113
A0A3B6EK99_WHEAT	trans-cinnamate 4-monooxygenase	58 kDa	1	1	0.109	0.13	3	5	6	5	8.42	6.4439	108701	108701	1.17538	0.0403639
A0A3B6EKE7_WHEAT	lachrymatory-factor synthase	22 kDa	1	1	0.213	0.13	3	2	8	4	8.42	4.2959	82379.6	80127	1.02909	0.426187
A0A3B6EKF0_WHEAT	phosphoribosylaminoimidazole carboxylase family protein / AIR carboxylase family protein	68 kDa	1	1	0.154	0.0922	8	5	12	9	13.098	10.74	107204	80684.3	1.05159	0.262259
A0A3B6EKF1_WHEAT	cysteine synthase-like	40 kDa	1	1	0.152	0.144	4	4	6	5	5.6133	6.4439	23331.6	23331.6	0.903335	0.04763
A0A3B6EKI3_WHEAT	GDSL esterase/lipase At5g45670	39 kDa	0.97	1	0.0771	0.0771	2	2	3	2	2.8067	2.148	28924.4	28526.2	0.909399	0.164144
A0A3B6EKM1_WHEAT	methionine--tRNA ligase, cytoplasmic	44 kDa	1	1	0.117	0.121	2	2	2	2	7.4844	6.4439	101421	135694	1.19564	0.00982807
A0A3B6EKM2_WHEAT	zinc finger CCCH domain-containing protein 11	46 kDa	1	0.99	0.0963	0.0568	5	3	6	5	5.6133	5.3699	301124	288858	1.08949	0.209254
PSAB_WHEAT	photosystem I P700 apoprotein A2 (chloroplast)	83 kDa	1	1	0.094	0.0926	8	7	20	19	42.1	40.811	92041.7	86475.3	1.07375	0.205258
A0A3B6EKN5_WHEAT	conserved oligomeric Golgi complex subunit 1	117 kDa	1	0.99	0.0693	0.03	5	3	5	3	4.6778	3.222	9089.59	10809.4	1.09273	0.330664
A0A3B6EKU6_WHEAT	UPF0051 protein ABCI8, chloroplastic	59 kDa	1	1	0.0938	0.118	5	6	7	10	6.5489	12.888	35610.1	33225.4	0.959139	0.137883
A0A3B6EKW0_WHEAT	BAG family molecular chaperone regulator 4	30 kDa	1	1	0.0933	0.119	3	3	5	3	4.6778	3.222	31651.8	32995.9	1.0233	0.739364
A0A3B6EKW3_WHEAT	ATP synthase subunit epsilon, mitochondrial	7 kDa	1	1	0.444	0.444	4	3	10	7	17.775	9.6659	26987.4	29125.6	0.976545	0.521315
A0A3B6EL25_WHEAT	nuclear pore complex protein NUP62	70 kDa	1	0.99	0.0465	0.0254	4	2	5	2	5.6133	2.148	131072	146445	1.01605	0.618379
A0A3B6EL42_WHEAT	UDP-glycosyltransferase 87A1	51 kDa	0.96	1	0.0365	0.0365	2	2	2	2	1.8711	2.148	88292.3	87076.8	0.958736	0.663391
A0A3B6EL51_WHEAT	glycine dehydrogenase (decarboxylating), mitochondrial	111 kDa	1	1	0.296	0.268	26	23	72	64	185.24	167.54	61147.3	63303.6	1.02272	0.0292202
A0A3B6EL54_WHEAT	50S ribosomal protein L17	18 kDa	1	0.99	0.174	0.193	3	3	3	3	2.8067	3.222	143431	136638	1.01674	0.582647
A0A3B6EL73_WHEAT	calmodulin-7-like isoform X1	20 kDa	1	1	0.33	0.33	7	6	17	15	20.582	24.702	107204	110985	1.01559	0.468994
A0A3B6EL84_WHEAT	predicted protein	45 kDa	1	1	0.0608	0.102	2	4	3	4	2.8067	4.2959	59888.9	62866.3	1.04217	0.403796
A0A3B6ELC9_WHEAT	60S ribosomal protein L24	18 kDa	1	1	0.242	0.149	4	2	6	3	6.5489	4.2959	44453.2	44146.1	0.792211	0.0108282
A0A3B6ELE4_WHEAT	VAMP-like protein YKT61	23 kDa	1	1	0.1	0.205	2	4	3	5	2.8067	6.4439	92041.7	87682.4	1.12718	0.00918752
A0A3B6ELF8_WHEAT	Heat shock 70 kDa protein, mitochondrial	69 kDa	1	1	0.364	0.305	20	17	42	40	59.875	81.623	57449.2	57848.8	1.03508	0.0547721
A0A3B6ELG3_WHEAT	aspartate aminotransferase, cytoplasmic	43 kDa	1	1	0.455	0.351	16	12	32	21	42.1	24.702	83529.6	76332	0.969993	0.381178
A0A3B6ELH6_WHEAT	Protein kinase family protein with ARM repeat domain	100 kDa	1	1	0.158	0.135	13	11	15	12	14.033	12.888	42055.3	42347.8	1.02471	0.300162
A0A3B6ELL9_WHEAT	serine carboxypeptidase II-1	52 kDa	1	1	0.101	0.172	3	5	7	10	11.227	22.554	55878.3	47975.2	0.952265	0.186372
A0A3B6ELP6_WHEAT	acidic endochitinase-like	32 kDa	1	1	0.108	0.101	4	3	8	7	11.227	9.6659	98647.9	98647.9	1.10251	0.0100301
A0A3B6ELY8_WHEAT	Peroxiredoxin-2C	17 kDa	1	1	0.389	0.296	6	4	13	15	27.131	24.702	68794.2	71715.6	0.972205	0.569812
A0A3B6EM75_WHEAT	predicted protein	63 kDa	1	1	0.274	0.222	3	2	5	3	49.584	36.515	28724.6	30573.6	1.02619	0.599255
A0A3B6EM97_WHEAT	RAN GTPase-activating protein 2	64 kDa	1	1	0.2	0.229	13	14	25	27	27.131	37.589	61147.3	60724.9	0.980668	0.409419
A0A3B6EMB0_WHEAT	metacaspase 1	44 kDa	1	1	0.148	0.116	5	4	9	6	8.42	6.4439	23010.4	25355.3	0.977496	0.650856
A0A3B6EMB6_WHEAT	serine carboxypeptidase-like 18	52 kDa	1	1	0.0809	0.0809	3	3	3	3	2.8067	3.222	20311.4	21618.8	1.05018	0.57249
A0A3B6EMD8_WHEAT	2-C-methyl-D-erythritol 4-phosphate cytidylyltransferase, chloroplastic	33 kDa	1	1	0.249	0.189	7	5	11	9	14.969	11.814	14164.6	10960.3	1.01295	0.86121
A0A3B6EMF0_WHEAT	starch binding domain containing protein	50 kDa	0.99	0.98	0.0304	0.0304	2	2	3	2	3.7422	2.148	93975.7	82379.6	0.979587	0.688213
A0A3B6LUK5_WHEAT	YTH domain-containing family protein 2-like	63 kDa	1	0.98	0.105	0.0432	4	2	5	2	4.6778	2.148	13493.7	13682.1	0.88134	0.0656748
D6QX85_WHEAT	beta-cyanoalanine synthase	40 kDa	1	1	0.204	0.233	7	8	21	21	40.229	45.107	46341	47314.7	0.815102	1.05783e-06
A0A3B6EMP8_WHEAT	protein EARLY RESPONSIVE TO DEHYDRATION 15-like	17 kDa	1	1	0.265	0.265	5	4	10	6	10.291	6.4439	195933	182812	0.943362	0.144752
A0A3B6EMT7_WHEAT	polypyrimidine tract-binding protein homolog 3 isoform X1	49 kDa	1	1	0.21	0.157	9	6	13	13	13.098	15.036	122295	113317	1.05132	0.038672
A0A3B6EMU0_WHEAT	signal recognition particle subunit SRP72	73 kDa	1	1	0.0725	0.0816	4	5	6	6	5.6133	6.4439	117313	118129	1.01191	0.463684
A0A3B6EN13_WHEAT	internal alternative NAD(P)H-ubiquinone oxidoreductase A1, mitochondrial-like	54 kDa	1	1	0.216	0.198	10	8	16	11	14.969	11.814	50360.3	46987.8	1.05229	0.0975268
A0A3B6EN15_WHEAT	glycine-rich RNA-binding protein 2	17 kDa	1	1	0.179	0.179	2	2	3	4	2.8067	4.2959	25888.1	30362.4	0.95868	0.71556
A0A3B6EN25_WHEAT	Zinc finger CCCH domain-containing protein 12	46 kDa	1	1	0.155	0.155	7	7	10	10	11.227	10.74	45703	45703	1.01029	0.491545
A0A3B6EN44_WHEAT	clp protease adapter protein ClpF, chloroplastic isoform X1	38 kDa	1	1	0.206	0.156	6	5	8	8	9.3555	8.5919	86475.3	95950.3	0.941358	0.0961676
A0A3B6EN60_WHEAT	uncharacterized protein LOC109753731	15 kDa	1	1	0.418	0.41	5	5	9	8	14.033	12.888	39786.7	40063.5	1.09418	0.0125029
A0A3B6ENC8_WHEAT	Aldehyde dehydrogenase family 2 member C4	54 kDa	1	1	0.294	0.232	13	11	18	19	21.518	22.554	62866.3	62432.1	0.980508	0.517907
A0A3B6END7_WHEAT	Rhodanese-like domain-containing protein 4, chloroplastic	46 kDa	1	1	0.313	0.235	13	10	29	21	37.422	32.22	41764.8	41189.8	0.998149	0.941813
A0A3B6ENI3_WHEAT	nuclear pore complex protein NUP35	35 kDa	1	1	0.0938	0.1	2	2	3	2	2.8067	3.222	16844.6	16728.3	0.897965	0.288369
A0A3B6ENI7_WHEAT	60S ribosomal protein L26-1	18 kDa	1	1	0.357	0.357	5	5	5	6	4.6778	7.5179	17438.6	18433	0.964111	0.530894
A0A3B6ENM4_WHEAT	vacuolar protein sorting-associated protein 28 homolog 1-like	20 kDa	1	1	0.172	0.183	3	3	4	4	3.7422	4.2959	44453.2	41764.8	1.06321	0.209036
A0A3B6ENP5_WHEAT	thioredoxin domain-containing protein 9 homolog	24 kDa	1	0.98	0.138	0.105	3	2	3	3	2.8067	4.2959	8079.22	8248.98	1.1957	0.234129
A0A3B6ENQ8_WHEAT	haloalkane dehalogenase 2 isoform X1	42 kDa	1	1	0.231	0.191	10	9	16	18	17.775	20.406	87076.8	87076.8	0.959091	0.0268036
A0A3B6ENR3_WHEAT	stearoyl-[acyl-carrier-protein] 9-desaturase 2, chloroplastic	55 kDa	1	1	0.133	0.0996	6	4	10	4	9.3555	5.3699	54350.3	50360.3	0.949238	0.160763
A0A3B6ENW8_WHEAT	2-hydroxyacyl-CoA lyase	60 kDa	1	1	0.332	0.295	3	3	5	4	34.615	33.293	7750.1	8306.36	0.942863	0.561513
A0A3B6EP14_WHEAT	PERQ amino acid-rich with GYF domain-containing protein 2	170 kDa	1	1	0.0884	0.0637	11	8	16	11	15.904	11.814	12854.6	14066.7	1.18977	0.00517771
A0A3B6EP16_WHEAT	protein SRC2-like	34 kDa	1	1	0.0499	0.111	2	3	4	5	3.7422	5.3699	34397.1	36865.9	0.928446	0.141809
A0A3B6EP20_WHEAT	predicted protein	31 kDa	1	0.98	0.0854	0.0854	2	2	3	3	3.7422	3.222	139509	132902	0.955226	0.409965
A0A3B6EP32_WHEAT	conserved oligomeric Golgi complex subunit 4	84 kDa	1	1	0.0803	0.108	5	7	6	8	5.6133	9.6659	30152.7	32541.7	1.09546	0.260915
A0A3B6EP65_WHEAT	cysteine proteinase inhibitor	16 kDa	1	1	0.225	0.225	2	2	3	2	5.6133	5.3699	99334	98647.9	0.99104	0.900831
A0A3B6EP82_WHEAT	tubulin beta-4 chain	51 kDa	1	1	0.224	0.215	2	2	7	5	25.26	21.48	33689.2	36107.2	1.08245	0.167556
A0A3B6KBW9_WHEAT	dicarboxylate transporter 1, chloroplastic	58 kDa	1	1	0.0306	0.0306	2	2	5	4	4.6778	5.3699	24491.6	24833.5	1.08502	0.226746
A0A3B6EPG4_WHEAT	Protein kinase superfamily protein	54 kDa	1	1	0.0608	0.103	3	5	3	6	2.8067	6.4439	65536	62866.3	1.07511	0.0161936
A0A3B6EPI5_WHEAT	probable cinnamyl alcohol dehydrogenase 1	39 kDa	1	1	0.169	0.213	2	3	3	4	10.291	9.6659	40342.1	45073.8	1.10826	0.0991424
A0A3B6EPP8_WHEAT	mitochondrial thiamine diphosphate carrier 2 isoform X1	37 kDa	0.99	0.98	0.0446	0.0565	2	2	2	2	1.8711	2.148	74244.7	76862.9	0.986616	0.856146
A0A3B6EPQ0_WHEAT	ABC transporter I family member 11, chloroplastic isoform X1	30 kDa	1	1	0.15	0.15	4	3	6	4	5.6133	4.2959	42055.3	41476.3	0.944132	0.224692
A0A3B6EPQ6_WHEAT	S-formylglutathione hydrolase	32 kDa	1	1	0.297	0.231	7	6	15	14	19.647	23.628	29737.6	32316.9	1.04592	0.299749
A0A3B6EPS2_WHEAT	Glycine-rich RNA-binding protein 2, mitochondrial	23 kDa	1	0.96	0.168	0.168	2	2	2	2	1.8711	3.222	7538.18	14066.7	1.26495	0.117943
A0A3B6EPU7_WHEAT	cinnamoyl-CoA reductase 1-like	36 kDa	1	0.99	0.0854	0.0762	2	2	2	2	2.8067	3.222	20031.7	26249.5	1.00474	0.968082
A0A3B6EQ36_WHEAT	vesicle-associated protein 2-2	39 kDa	1	0.99	0.0836	0.0576	3	2	4	2	3.7422	2.148	45703	46020.8	1.0202	0.695893
A0A3B6EQ39_WHEAT	ubiquitin-conjugating enzyme E2 27	21 kDa	0.97	1	0.107	0.158	2	3	3	4	2.8067	7.5179	49323.9	52864.1	0.956455	0.39241
A0A3B6EQ45_WHEAT	predicted protein	46 kDa	1	1	0.392	0.348	16	14	33	30	46.778	39.737	79573.5	75281.1	0.951171	0.0617019
A0A3B6EQ97_WHEAT	THO complex subunit 2 isoform X1	206 kDa	1	1	0.0293	0.0105	4	2	4	2	3.7422	2.148	63743.9	61147.3	1.08549	0.289437
A0A3B6EQD2_WHEAT	Mannose-1-phosphate guanylyltransferase 1	39 kDa	1	1	0.158	0.13	6	5	10	8	9.3555	8.5919	126607	134757	1.04965	0.294432
A0A3B6EQD9_WHEAT	thioredoxin F, chloroplastic	20 kDa	1	1	0.148	0.122	3	3	8	6	8.42	6.4439	58251.2	63303.6	0.848182	0.00485266
A0A3B6EQJ6_WHEAT	autophagy-related protein 18a	53 kDa	1	1	0.0471	0.0738	2	4	2	5	1.8711	5.3699	31872	30573.6	1.00218	0.96232
A0A3B6EQP2_WHEAT	polygalacturonase inhibitor	36 kDa	1	1	0.2	0.194	7	7	11	10	13.098	12.888	52864.1	51063.3	1.00767	0.836285
A0A3B6EQS0_WHEAT	predicted protein	38 kDa	1	1	0.337	0.24	11	8	20	16	21.518	22.554	52864.1	48308.9	1.01396	0.0924266
A0A3B6EQX2_WHEAT	CBS domain-containing protein CBSCBSPB1	41 kDa	1	0.97	0.107	0.0802	3	2	3	2	2.8067	2.148	26987.4	26249.5	1.16836	0.00208089
A0A3B6EQX9_WHEAT	ABC transporter D family member 1	55 kDa	1	1	0.0992	0.117	4	5	9	6	9.3555	7.5179	71715.6	69754.6	0.988246	0.529823
A0A3B6EQZ8_WHEAT	transcription factor TCP20	36 kDa	1	1	0.0997	0.0997	4	3	5	5	4.6778	8.5919	96617.7	85284.7	1.0242	0.508305
A0A3B6ER05_WHEAT	probable aspartyl aminopeptidase	57 kDa	1	1	0.108	0.0793	5	4	6	5	8.42	5.3699	48983.2	44762.4	0.981218	0.625905
A0A3B6ER83_WHEAT	serine hydroxymethyltransferase 7	64 kDa	1	1	0.041	0.0855	2	4	3	4	4.6778	6.4439	127488	114898	0.997253	0.957358
A0A3B6ERA2_WHEAT	serine carboxypeptidase 1	54 kDa	1	1	0.116	0.118	4	5	8	7	8.42	9.6659	65991.8	65536	1.00819	0.82788
A0A3B6FJI3_WHEAT	D-amino-acid transaminase, chloroplastic	40 kDa	1	1	0.18	0.0956	6	4	9	5	9.3555	5.3699	74761.1	68319	0.967	0.435538
A0A3B6ERL1_WHEAT	general transcription factor IIE subunit 1	53 kDa	1	1	0.0429	0.109	2	4	3	4	2.8067	4.2959	40342.1	43841.2	1.07034	0.310989
A0A3B6ERQ5_WHEAT	Small nuclear ribonucleoprotein family protein	12 kDa	1	1	0.16	0.16	2	2	2	3	1.8711	3.222	22073.1	22073.1	0.929029	0.188857
A0A3B6LMR0_WHEAT	protein TIC 62, chloroplastic	57 kDa	1	1	0.187	0.213	9	9	18	17	26.195	28.998	81810.6	87682.4	0.955872	0.310591
A0A3B6ES82_WHEAT	serine/arginine-rich splicing factor SR45 isoform X2	47 kDa	1	1	0.0565	0.0353	3	2	3	2	2.8067	2.148	152664	149522	1.00489	0.930406
A0A3B6ES88_WHEAT	dnaJ protein P58IPK homolog B	52 kDa	1	1	0.0625	0.0453	3	2	4	2	3.7422	2.148	86475.3	76862.9	0.909915	0.161621
A0A3B6ESP8_WHEAT	(DL)-glycerol-3-phosphatase 2	27 kDa	1	1	0.128	0.0992	3	3	4	4	3.7422	5.3699	159147	170569	1.04229	0.353677
A0A3B6ESQ6_WHEAT	probable mitochondrial import receptor subunit TOM20	23 kDa	1	1	0.162	0.162	3	3	4	4	3.7422	4.2959	168221	160254	0.930296	0.204067
A0A3B6ESU0_WHEAT	villin-3 isoform X1	112 kDa	1	1	0.139	0.158	14	16	18	21	18.711	22.554	81245.5	79023.8	1.01222	0.37266
A0A3B6ESW0_WHEAT	Cytochrome b5	15 kDa	1	1	0.336	0.336	3	3	9	9	17.775	18.258	22851.5	23493.9	1.03392	0.157474
A0A3B6ESX0_WHEAT	50S ribosomal protein L27, chloroplastic	20 kDa	1	1	0.189	0.238	4	5	10	10	11.227	13.962	99334	95287.5	1.03365	0.426523
A0A3B6ET26_WHEAT	3-oxo-Delta(4,5)-steroid 5-beta-reductase	44 kDa	1	1	0.136	0.126	5	5	9	7	8.42	7.5179	49667	48983.2	1.11395	0.136039
A0A3B6ET43_WHEAT	pectin acetylesterase 5-like	48 kDa	1	1	0.0897	0.0598	4	3	5	5	4.6778	6.4439	136638	113317	1.04522	0.331045
A0A3B6ET45_WHEAT	Aspartokinase 1 chloroplastic	61 kDa	1	1	0.139	0.148	8	9	11	10	10.291	11.814	78478	75804.7	1.05713	0.0120727
A0A3B6KHS7_WHEAT	probable N-succinyldiaminopimelate aminotransferase DapC	50 kDa	1	1	0.162	0.205	6	7	13	15	14.969	24.702	64187.3	63743.9	0.866037	0.0262078
A0A3B6ETC3_WHEAT	ABC transporter D family member 1	148 kDa	1	1	0.0393	0.0522	5	6	5	6	4.6778	6.4439	42347.8	42939	1.09465	0.139432
A0A3B6ETK4_WHEAT	Bifunctional purine biosynthesis protein purH	65 kDa	1	1	0.167	0.204	10	11	18	19	22.453	24.702	62866.3	47643.8	0.996041	0.892462
A0A3B6NQU1_WHEAT	cytochrome b6 (chloroplast)	26 kDa	1	1	0.108	0.108	2	2	5	5	18.711	12.888	23331.6	24833.5	1.04232	0.324498
A0A3B6EUA2_WHEAT	predicted protein	33 kDa	1	1	0.435	0.435	3	3	4	3	38.358	37.589	16498	12590.1	1.06703	0.385319
A0A3B6EUE7_WHEAT	probable NADPH:quinone oxidoreductase 1	22 kDa	1	1	0.0964	0.142	2	3	6	6	10.291	8.5919	51063.3	46663.3	0.954217	0.245942
A0A3B6EV72_WHEAT	U-box domain-containing protein 4	90 kDa	0.99	1	0.0205	0.0397	2	3	3	4	2.8067	4.2959	95287.5	103552	1.06363	0.352209
A0A3B6FED9_WHEAT	unnamed protein product	60 kDa	1	0.99	0.0143	0.0143	2	2	2	3	1.8711	4.2959	341139	307452	1.12267	0.0403913
A0A3B5XXB5_WHEAT	soluble starch synthase II-1	83 kDa	1	1	0.0414	0.0321	2	2	2	3	3.7422	3.222	31000.4	28724.6	0.878703	0.102416
A0A3B6FF04_WHEAT	Subtilisin-like protease	85 kDa	1	1	0.133	0.113	10	7	16	12	17.775	15.036	57052.4	57052.4	1.02316	0.326719
A0A3B6FF82_WHEAT	lipid transfer protein	15 kDa	1	1	0.113	0.273	2	4	6	8	8.42	8.5919	135694	133826	1.90611	0.00720103
A0A3B6FG29_WHEAT	14-3-3-like protein GF14-B	32 kDa	1	1	0.475	0.383	10	9	27	23	95.426	97.733	83529.6	90147.5	0.995555	0.886113
A0A3B6FGG6_WHEAT	aspartate--tRNA ligase, chloroplastic/mitochondrial	78 kDa	1	1	0.199	0.19	3	3	5	6	18.711	23.628	37902.4	36865.9	1.00032	0.993508
A0A3B6FH07_WHEAT	shikimate kinase family protein	30 kDa	1	1	0.248	0.175	6	4	10	9	9.3555	10.74	99334	93326.6	0.902893	0.0264033
A0A3B6FH82_WHEAT	mitochondrial-processing peptidase subunit alpha	59 kDa	1	1	0.211	0.211	2	2	3	4	41.164	48.329	44146.1	44453.2	1.03948	0.612536
A0A3B6FHL9_WHEAT	MAR-binding filament-like protein 1 isoform X2	87 kDa	1	1	0.144	0.215	5	6	7	7	22.453	38.663	64187.3	58251.2	0.946369	0.230481
A0A3B6APF8_WHEAT	CBS domain	23 kDa	1	1	0.258	0.281	4	5	5	5	9.3555	7.5179	21027.6	19484	0.965712	0.426425
A0A3B6FI14_WHEAT	monothiol glutaredoxin-S4, mitochondrial	20 kDa	1	1	0.228	0.212	4	4	10	7	12.162	7.5179	71715.6	73731.8	1.00383	0.872951
A0A3B6FI74_WHEAT	tetratricopeptide repeat domain-containing protein PYG7, chloroplastic isoform X2	35 kDa	1	1	0.169	0.182	6	5	10	7	9.3555	7.5179	57449.2	61147.3	0.95952	0.29602
A0A3B6FI76_WHEAT	predicted protein	42 kDa	1	1	0.185	0.185	7	6	13	9	14.969	10.74	47643.8	46663.3	1.03307	0.21681
A0A3B6FI98_WHEAT	peroxisomal membrane protein PEX14 isoform X1	51 kDa	1	1	0.0962	0.169	2	5	2	5	1.8711	7.5179	27939.1	26249.5	0.949039	0.251336
A0A3B6FIG1_WHEAT	aromatic aminotransferase ISS1	44 kDa	1	1	0.274	0.246	11	10	12	15	11.227	17.184	33456.5	32541.7	0.957656	0.0300969
A0A3B6FIX9_WHEAT	glutamine--tRNA ligase	91 kDa	1	1	0.178	0.12	14	9	20	16	21.518	20.406	17559.9	17438.6	1.08642	0.11137
A0A3B6FJD8_WHEAT	predicted protein	17 kDa	1	1	0.283	0.371	4	7	7	10	8.42	11.814	65083.3	63743.9	1.24981	0.00432397
A0A3B6EEA2_WHEAT	D-3-phosphoglycerate dehydrogenase 3, chloroplastic-like	65 kDa	1	1	0.311	0.227	3	2	5	3	40.229	36.515	74244.7	90774.5	1.02983	0.513526
A0A3B6FJT1_WHEAT	Glyoxylate reductase	34 kDa	1	1	0.253	0.25	4	4	8	8	23.389	27.924	122295	130167	0.979209	0.356061
A0A3B6FKB3_WHEAT	Putative aconitate hydratase, cytoplasmic	103 kDa	1	1	0.264	0.32	18	21	43	43	73.909	89.141	75804.7	81245.5	1.01692	0.73451
A0A2X0TUF5_WHEAT	K(+) efflux antiporter 2, chloroplastic	122 kDa	1	1	0.0637	0.0611	8	7	15	12	14.033	12.888	50710.6	51418.5	0.978682	0.506387
A0A3B6FKL0_WHEAT	bark storage protein A	39 kDa	1	1	0.222	0.133	7	5	16	14	29.938	18.258	89524.8	84110.6	0.961983	0.518998
A0A3B6FKP0_WHEAT	ricin B-like lectin R40G3	38 kDa	1	1	0.436	0.365	11	11	29	31	72.973	82.697	14562.8	14263.1	1.13698	0.0238401
A0A3B6FKR5_WHEAT	exportin-2	108 kDa	1	1	0.0877	0.0887	7	7	10	9	10.291	12.888	37640.5	38166	1.04785	0.331237
A0A3B6FKT1_WHEAT	photosystem II phosphoprotein (chloroplast)	8 kDa	1	1	0.425	0.425	4	4	10	9	25.26	22.554	80684.3	74761.1	0.844873	0.0987836
A0A3B6FL05_WHEAT	ARM repeat superfamily protein	96 kDa	1	1	0.0631	0.0206	6	2	9	2	11.227	2.148	82952.6	71220.3	0.981462	0.647325
A0A3B6FL79_WHEAT	importin subunit alpha-1a	59 kDa	1	1	0.149	0.14	6	6	8	12	9.3555	17.184	37640.5	33456.5	1.02587	0.472226
A0A3B6FLC3_WHEAT	putative L-cysteine desulfhydrase 1	51 kDa	1	0.99	0.153	0.0977	6	3	6	3	5.6133	3.222	47314.7	46020.8	0.983036	0.625704
A0A3B6FLC6_WHEAT	RWD domain-containing protein 1	25 kDa	0.99	1	0.116	0.147	2	3	3	5	3.7422	6.4439	53974.9	48983.2	1.00918	0.799137
A0A3B6FLS9_WHEAT	adaptin ear-binding	47 kDa	1	1	0.125	0.118	4	4	6	5	5.6133	5.3699	36107.2	33225.4	0.996558	0.826841
A0A3B6FMD6_WHEAT	predicted protein	21 kDa	1	1	0.198	0.122	4	2	6	3	5.6133	4.2959	42642.4	43841.2	0.949488	0.317453
A0A3B6FML6_WHEAT	myosin-17 isoform X3	174 kDa	1	1	0.0589	0.0719	9	12	11	13	10.291	15.036	70728.3	69272.7	1.07704	0.0307981
A0A3B6HVX6_WHEAT	Cystathionine gamma-synthase 1 chloroplastic	54 kDa	1	1	0.107	0.121	5	6	11	8	11.227	11.814	101421	102837	0.888541	0.000627683
A0A3B6FN32_WHEAT	farnesyl pyrophosphate synthase	39 kDa	1	1	0.118	0.216	4	7	10	12	11.227	13.962	61147.3	68319	0.946764	0.148635
FOMT2_WHEAT	caffeic acid O-methyltransferase	39 kDa	1	0.96	0.23	0.253	3	2	4	3	32.744	25.776	80127	80127	0.952163	0.0543654
A0A3B6FNK6_WHEAT	germin-like protein 5-1	23 kDa	1	1	0.155	0.136	3	3	6	7	5.6133	9.6659	56266.9	52498.9	1.05486	0.285716
A0A3B6FNR1_WHEAT	salt stress root protein RS1	22 kDa	1	1	0.73	0.686	18	17	50	46	119.75	117.06	68319	61147.3	1.04218	0.103845
A0A3B6FNV7_WHEAT	clp protease proteolytic subunit (chloroplast)	25 kDa	1	1	0.324	0.264	6	5	12	10	13.098	16.11	61147.3	60724.9	1.01978	0.406542
A0A3B6FP06_WHEAT	UBP1-associated protein 2A	47 kDa	1	1	0.0927	0.0993	4	5	5	8	4.6778	9.6659	60305.4	57848.8	0.936921	0.0791743
A0A3B6FPE8_WHEAT	predicted protein	31 kDa	1	1	0.116	0.0833	3	2	4	3	3.7422	4.2959	53231.8	59475.2	1.0096	0.895897
A0A3B6FPF2_WHEAT	dynein light chain 1, cytoplasmic	15 kDa	1	1	0.184	0.184	2	2	3	3	3.7422	3.222	65991.8	65083.3	0.895809	0.0659637
A0A3B6FPQ8_WHEAT	polynucleotide 3'-phosphatase ZDP isoform X1	64 kDa	1	1	0.167	0.179	10	10	13	14	13.098	16.11	47643.8	51063.3	1.03823	0.339582
A0A3B6FPU5_WHEAT	ATP-dependent RNA helicase-like protein DB10	87 kDa	1	1	0.0744	0.11	4	7	7	9	16.84	18.258	65536	67378.5	1.03873	0.488706
A0A3B6FPZ0_WHEAT	proteasome subunit alpha type-2	27 kDa	1	1	0.277	0.256	5	6	11	11	24.324	19.332	24491.6	23331.6	0.994434	0.872227
A0A3B6FQA8_WHEAT	GTP-binding protein At2g22870	37 kDa	0.99	0.99	0.0703	0.128	2	3	3	3	2.8067	3.222	29328.2	26432	1.01455	0.76021
A0A3B6FQL4_WHEAT	probable protein phosphatase 2C 5 isoform X1	44 kDa	1	1	0.117	0.159	5	7	8	10	7.4844	11.814	174154	174154	1.02293	0.133065
A0A3B6FR06_WHEAT	glucose-induced degradation protein 8 homolog isoform X1	24 kDa	1	1	0.106	0.116	2	2	2	2	1.8711	2.148	36611.3	33456.5	1.05175	0.179846
A0A3B6FRC8_WHEAT	predicted protein	63 kDa	0.99	1	0.0577	0.0649	3	4	3	5	2.8067	5.3699	9946.68	11910.9	1.12395	0.481247
A0A3B6FRV8_WHEAT	ATP-dependent Clp protease adapter protein CLPS1, chloroplastic-like	18 kDa	1	1	0.161	0.333	2	5	4	7	5.6133	7.5179	74244.7	73731.8	1.17294	0.00235087
A0A3B6FRY8_WHEAT	TA9 protein-like	88 kDa	1	1	0.0487	0.0401	2	2	2	3	4.6778	4.2959	79023.8	79573.5	1.13407	0.00821726
A0A3B6FRZ6_WHEAT	predicted protein	37 kDa	1	1	0.186	0.236	5	7	14	16	17.775	24.702	26801	27175.1	0.984846	0.427769
A0A3B6FSE7_WHEAT	oxalate oxidase GF-2.8-like	24 kDa	1	1	0.196	0.196	2	2	7	6	23.389	20.406	114105	108701	0.936562	0.0989896
A0A3B6FSQ2_WHEAT	GDSL esterase/lipase At5g45910	51 kDa	0.98	0.99	0.0876	0.0385	3	2	3	3	2.8067	3.222	193235	186653	1.0082	0.813884
A0A3B6FT03_WHEAT	Methionyl-tRNA formyltransferase	39 kDa	1	1	0.186	0.249	6	7	7	9	7.4844	9.6659	50012.5	44146.1	0.931675	0.0231421
A0A3B6FT31_WHEAT	Coatomer subunit zeta-1	19 kDa	1	1	0.13	0.124	3	2	4	3	3.7422	4.2959	57449.2	55109	1.08649	0.0460643
A0A3B6FTI5_WHEAT	predicted protein	63 kDa	1	1	0.285	0.26	20	17	45	37	57.069	48.329	84110.6	77397.5	0.967044	0.246465
A0A3B6FTK8_WHEAT	Anthocyanidin 5,3-O-glucosyltransferase	52 kDa	1	1	0.0966	0.0714	4	3	4	4	5.6133	6.4439	14164.6	19619.5	1.00913	0.885246
A0A3B6FU50_WHEAT	reticulon-4-interacting protein 1, mitochondrial	39 kDa	1	1	0.124	0.124	5	5	7	8	7.4844	8.5919	73222.5	74244.7	0.979248	0.452287
A0A3B6FUF0_WHEAT	Glutathione S-transferase 1	23 kDa	1	1	0.217	0.217	4	4	12	12	17.775	18.258	123145	120611	0.97805	0.488484
A0A3B6FUW4_WHEAT	delta(3,5)-Delta(2,4)-dienoyl-CoA isomerase, peroxisomal	30 kDa	1	1	0.355	0.286	9	7	17	14	18.711	18.258	84695.6	83529.6	1.04247	0.10754
A0A3B6FV78_WHEAT	salicylic acid-binding protein 2	34 kDa	1	1	0.0903	0.132	3	4	4	6	3.7422	6.4439	64187.3	61147.3	0.983379	0.734533
A0A3B6FVQ2_WHEAT	spermatogenesis-associated protein 20 isoform X1	87 kDa	1	1	0.0602	0.0781	5	7	7	9	6.5489	9.6659	57052.4	57052.4	1.07715	0.00917193
A0A3B6FVU5_WHEAT	probable cinnamyl alcohol dehydrogenase 1	38 kDa	1	1	0.251	0.178	8	6	13	8	13.098	8.5919	61147.3	59888.9	1.09817	0.000209053
A0A3B6FW45_WHEAT	putative receptor-like protein kinase At4g00960	52 kDa	1	1	0.0495	0.0495	2	2	2	3	1.8711	3.222	38431.5	34636.4	0.965404	0.306616
A0A3B6FZC8_WHEAT	pectin acetylesterase 5-like	44 kDa	1	1	0.0792	0.0644	4	3	6	4	6.5489	5.3699	93326.6	85284.7	0.960841	0.150679
A0A3B6GX03_WHEAT	calcium-dependent protein kinase 1	58 kDa	1	1	0.0618	0.0695	3	3	4	5	3.7422	5.3699	23657.3	22536.9	1.02867	0.669159
A0A3B6G297_WHEAT	3-oxo-Delta(4,5)-steroid 5-beta-reductase	44 kDa	1	1	0.136	0.0982	3	4	4	4	6.5489	6.4439	64187.3	63743.9	0.950411	0.414185
A0A3B6GJX5_WHEAT	eukaryotic translation initiation factor 3 subunit A	115 kDa	1	1	0.2	0.18	21	16	34	23	33.68	26.85	56266.9	60305.4	1.13814	0.0764565
A0A3B6GJZ8_WHEAT	leucine--tRNA ligase, chloroplastic/mitochondrial	108 kDa	1	1	0.136	0.141	12	12	21	15	21.518	19.332	124864	147464	1.18536	0.0535176
A0A3B6GK23_WHEAT	predicted protein	40 kDa	0.99	0.97	0.111	0.0416	3	2	3	2	2.8067	2.148	39511.9	38431.5	1.1279	0.274834
A0A3B6GK82_WHEAT	actin-interacting protein 1-2	66 kDa	1	1	0.302	0.218	19	13	25	18	25.26	20.406	27746.2	26987.4	1.16813	0.00843136
A0A3B6NXJ4_WHEAT	protein LUTEIN DEFICIENT 5, chloroplastic	62 kDa	0.99	0.99	0.0281	0.0492	2	3	4	3	3.7422	3.222	27939.1	37640.5	0.899303	0.107012
A0A3B6GKR5_WHEAT	probable sucrose-phosphate synthase 4	117 kDa	1	1	0.105	0.0657	9	5	10	6	14.969	12.888	97289.7	92681.9	1.02766	0.163246
A0A3B6GLN3_WHEAT	probable calcium-binding protein CML16	26 kDa	1	1	0.143	0.172	3	4	5	6	5.6133	6.4439	69754.6	71715.6	1.01685	0.662387
A0A3B6GLS6_WHEAT	predicted protein	58 kDa	1	1	0.15	0.183	7	8	15	15	16.84	16.11	46663.3	48983.2	1.00162	0.916465
A0A3B6GM56_WHEAT	Transmembrane protein 214-B	65 kDa	1	1	0.101	0.0941	6	5	8	5	9.3555	6.4439	59064.4	59064.4	1.02864	0.478778
A0A3B6GMC3_WHEAT	Plastidic glucose transporter 4	53 kDa	1	1	0.0639	0.0798	4	4	9	8	11.227	9.6659	99334	99334	1.0212	0.162147
A0A3B6GMF0_WHEAT	mitochondrial-processing peptidase subunit alpha	53 kDa	1	1	0.232	0.232	2	2	5	5	39.293	49.403	30362.4	30786.3	0.998106	0.955678
A0A3B6C641_WHEAT	probable pyridoxal 5'-phosphate synthase subunit PDX1.1	33 kDa	1	1	0.351	0.453	11	13	35	40	59.875	70.883	71715.6	72716.7	0.902829	0.0361138
A0A3B6HQK1_WHEAT	ATP synthase subunit b', chloroplastic	23 kDa	1	1	0.332	0.242	9	6	23	19	59.875	55.847	62432.1	64633.7	0.846552	3.5706e-05
A0A3B6GNK8_WHEAT	ABC transporter G family member 7	73 kDa	1	1	0.0946	0.116	5	6	7	8	8.42	10.74	17318.2	20738.2	0.981237	0.592598
A0A3B6GP42_WHEAT	MAR-binding filament-like protein 1 isoform X2	87 kDa	1	1	0.177	0.195	5	3	9	6	35.551	42.959	72716.7	73222.5	1.02282	0.490403
A0A3B6GP43_WHEAT	7-deoxyloganetin glucosyltransferase-like	54 kDa	1	1	0.169	0.139	7	6	14	10	14.969	13.962	42939	40342.1	0.901694	0.00400946
A0A3B6GP74_WHEAT	valine--tRNA ligase, mitochondrial 1	120 kDa	1	1	0.116	0.115	12	12	17	13	20.582	16.11	41476.3	43841.2	1.09215	0.0109945
A0A3B6GPH6_WHEAT	ruvB-like protein 1	50 kDa	1	1	0.136	0.134	6	5	12	6	13.098	6.4439	31216	33225.4	0.985388	0.601307
A0A3B6GPR1_WHEAT	mitochondrial dicarboxylate/tricarboxylate transporter DTC	33 kDa	1	1	0.414	0.365	14	11	31	32	45.842	56.921	65536	63743.9	1.04074	0.159379
A0A3B6GPR9_WHEAT	protein TPR1 isoform X1	120 kDa	1	1	0.132	0.139	15	15	20	19	20.582	21.48	36611.3	34159.5	1.10196	0.00102855
A0A3B6GPX8_WHEAT	indole-3-glycerol phosphate lyase, chloroplastic	30 kDa	1	1	0.488	0.295	9	6	18	10	21.518	12.888	26801	31216	1.02318	0.590814
W5CZ39_WHEAT	predicted protein	20 kDa	1	1	0.321	0.212	6	4	11	7	13.098	11.814	53231.8	49667	0.966451	0.455591
A0A3B6GQ71_WHEAT	cysteine proteinase inhibitor 12	27 kDa	1	1	0.226	0.226	5	5	12	10	12.162	12.888	57848.8	61572.6	1.07426	0.223441
A0A3B6GQ76_WHEAT	glutamate--tRNA ligase, cytoplasmic	81 kDa	1	1	0.0989	0.13	5	10	9	14	14.033	19.332	58656.4	57052.4	1.0554	0.0826574
A0A3B6GQ83_WHEAT	threonine--tRNA ligase, mitochondrial 1	81 kDa	1	1	0.208	0.199	15	15	25	23	29.002	27.924	56658.3	56658.3	1.03697	0.171268
A0A3B6GQG8_WHEAT	P-loop containing nucleoside triphosphate hydrolase superfamily protein	93 kDa	1	0.97	0.0718	0.0347	5	2	6	2	9.3555	5.3699	47975.2	32316.9	1.22592	0.127064
A0A3B6GQJ1_WHEAT	protein translocase subunit SECA1, chloroplastic	112 kDa	1	1	0.249	0.239	23	23	36	37	40.229	49.403	59475.2	58251.2	0.977579	0.198369
A0A3B6GQJ7_WHEAT	thylakoid lumenal 15 kDa protein 1, chloroplastic	21 kDa	1	1	0.51	0.551	9	8	21	22	32.744	47.255	56266.9	56658.3	1.05517	9.68755e-05
A0A3B6GQK2_WHEAT	glutathione hydrolase 3	65 kDa	1	1	0.0588	0.0763	4	4	5	6	4.6778	7.5179	27175.1	26249.5	0.900227	0.0549498
A0A3B6GQN1_WHEAT	protein NCA1	40 kDa	1	1	0.166	0.139	5	4	9	5	8.42	5.3699	52498.9	57449.2	1.04636	0.354662
A0A3B6GQX5_WHEAT	Peptide deformylase 1A, chloroplastic	27 kDa	1	1	0.349	0.251	2	2	5	4	10.291	6.4439	25531.7	21920.6	0.965157	0.749712
A0A3B6GQZ6_WHEAT	triosephosphate isomerase, cytosolic	27 kDa	1	1	0.447	0.257	8	5	18	13	44.907	36.515	75281.1	71715.6	1.02793	0.122552
A0A3B6GR03_WHEAT	protein HASTY 1	129 kDa	1	1	0.0504	0.0291	5	3	6	3	5.6133	3.222	30152.7	36611.3	1.02318	0.437907
A0A3B6GR09_WHEAT	bifunctional 3-dehydroquinate dehydratase/shikimate dehydrogenase, chloroplastic	55 kDa	1	1	0.223	0.275	9	11	17	18	28.067	24.702	44146.1	43538.4	1.05291	0.362893
A0A3B6GR29_WHEAT	5'-nucleotidase domain-containing protein 4	72 kDa	1	1	0.172	0.118	9	7	11	9	11.227	10.74	85284.7	75804.7	0.959012	0.0976512
A0A3B6AZ99_WHEAT	3-oxoacyl-[acyl-carrier-protein] reductase 4	33 kDa	1	1	0.0994	0.0994	4	4	7	6	7.4844	7.5179	95950.3	101421	0.855596	0.0114559
A0A3B6GRB7_WHEAT	thylakoid lumenal 17.9 kDa protein, chloroplastic	23 kDa	1	1	0.261	0.311	6	7	10	10	13.098	11.814	53231.8	51063.3	0.979669	0.217916
A0A3B6GRN4_WHEAT	aspartate--tRNA ligase, chloroplastic/mitochondrial	75 kDa	1	1	0.19	0.208	12	13	18	21	16.84	25.776	26068.1	29125.6	1.05317	0.181693
A0A3B6GRW0_WHEAT	protein SGT1 homolog	46 kDa	1	1	0.184	0.154	6	5	16	10	18.711	15.036	102127	102837	0.873668	0.000601556
A0A3B6GS53_WHEAT	Putative aconitate hydratase, cytoplasmic	103 kDa	1	1	0.275	0.311	4	3	8	7	71.102	86.993	72214.5	67378.5	0.983282	0.632953
A0A3B6GSI8_WHEAT	glyoxylate/succinic semialdehyde reductase 2, chloroplastic	35 kDa	1	1	0.269	0.237	8	6	20	16	22.453	24.702	40342.1	35610.1	1.02601	0.348395
A0A3B6GST0_WHEAT	Survival protein SurE-like phosphatase/nucleotidase	41 kDa	1	1	0.0738	0.158	2	4	3	5	2.8067	6.4439	69272.7	71220.3	0.987445	0.661054
A0A3B6GTF1_WHEAT	acyl transferase 5	48 kDa	1	1	0.231	0.303	8	10	14	18	14.969	21.48	25888.1	26432	0.961521	0.382713
A0A3B6GTK8_WHEAT	ABC transporter D family member 2, chloroplastic isoform X1	84 kDa	1	1	0.057	0.0596	5	3	7	3	7.4844	4.2959	79573.5	73731.8	1.05008	0.164171
A0A3B6RKI2_WHEAT	fructokinase-2	36 kDa	1	1	0.27	0.326	8	10	16	17	23.389	23.628	41189.8	38166	0.80344	0.000603664
A0A3B6GTN8_WHEAT	long chain acyl-CoA synthetase 4 isoform X2	73 kDa	1	1	0.263	0.153	17	11	28	25	32.744	32.22	57449.2	59064.4	1.04235	0.0272179
A0A3B6GTQ4_WHEAT	peptide deformylase 1B, chloroplastic	30 kDa	1	1	0.233	0.17	5	4	7	7	6.5489	9.6659	42642.4	45387.3	0.96713	0.38511
A0A3B6GTQ6_WHEAT	sodium/calcium exchanger NCL1	63 kDa	1	1	0.0328	0.0328	2	2	4	2	3.7422	2.148	74244.7	71715.6	1.04465	0.465358
A0A3B6B522_WHEAT	seed specific protein Bn15D1B	12 kDa	1	1	0.235	0.328	3	3	5	4	6.5489	5.3699	90774.5	84695.6	0.907534	0.0110371
A0A3B5Y775_WHEAT	putative mitochondrial chaperone BCS1-B	44 kDa	1	0.99	0.109	0.153	3	5	3	5	4.6778	6.4439	50012.5	50360.3	0.858745	0.0796567
A0A3B6GU78_WHEAT	activating signal cointegrator 1 complex subunit 1 isoform X2	54 kDa	1	1	0.122	0.147	6	7	7	7	6.5489	8.5919	32541.7	36107.2	0.925797	0.0789221
A0A3B6JFK1_WHEAT	photosynthetic NDH subunit of subcomplex B 1, chloroplastic	52 kDa	1	1	0.312	0.248	15	13	33	32	51.455	53.699	30362.4	30786.3	0.915619	0.0277092
A0A3B6GUD0_WHEAT	50S ribosomal protein L12, chloroplastic	18 kDa	1	1	0.614	0.631	10	10	27	29	93.555	94.511	164759	167059	0.929676	0.0128464
A0A3B6GUF5_WHEAT	leucine--tRNA ligase, cytoplasmic-like	123 kDa	1	1	0.167	0.179	16	17	27	26	29.938	33.293	52864.1	51776.1	1.00698	0.672354
A0A3B6GUL1_WHEAT	protein PLASTID MOVEMENT IMPAIRED 2	68 kDa	1	1	0.117	0.0731	7	5	11	8	10.291	8.5919	93975.7	92681.9	1.02517	0.553191
A0A3B6GUL8_WHEAT	predicted protein	32 kDa	1	1	0.242	0.286	5	6	8	8	7.4844	8.5919	15393.1	16270.8	1.03615	0.343381
A0A3B6GUP4_WHEAT	S-adenosyl-L-methionine-dependent methyltransferase superfamily protein	34 kDa	1	1	0.0717	0.13	2	3	5	6	4.6778	6.4439	31433.2	32541.7	0.958693	0.713438
A0A3B6GMS1_WHEAT	Crocetin glucosyltransferase, chloroplastic	52 kDa	1	1	0.0702	0.0702	2	2	2	2	1.8711	2.148	17559.9	18179.2	1.05263	0.429353
A0A3B6GV04_WHEAT	protein plastid transcriptionally active 16, chloroplastic	53 kDa	1	1	0.552	0.478	27	22	65	59	132.85	128.88	65083.3	56266.9	0.96472	0.170763
A0A3B6GV49_WHEAT	tryptophan--tRNA ligase, chloroplastic/mitochondrial	44 kDa	1	1	0.147	0.0736	5	3	10	5	16.84	11.814	58656.4	59888.9	1.00681	0.635562
A0A3B6GV55_WHEAT	protein transport protein SEC23	92 kDa	1	0.95	0.0366	0.0177	3	2	4	2	3.7422	2.148	151609	137588	1.06705	0.13359
A0A3B6GVE9_WHEAT	subtilisin-like protease SBT5.6	82 kDa	1	1	0.118	0.127	7	8	12	11	14.033	12.888	43538.4	43538.4	1.03098	0.553082
A0A3B6GW23_WHEAT	NADP-dependent malic enzyme isoform X1	73 kDa	1	1	0.13	0.171	5	6	9	9	15.904	18.258	28329.2	29328.2	1.10117	0.0324767
A0A3B6GWB9_WHEAT	Ubiquitin carboxyl-terminal hydrolase 13	129 kDa	1	1	0.0791	0.0764	9	8	10	9	13.098	13.962	73731.8	75804.7	1.03023	0.292327
A0A3B6GWR2_WHEAT	frataxin, mitochondrial	21 kDa	1	1	0.124	0.103	2	2	4	4	4.6778	4.2959	47643.8	47975.2	1.05741	0.63483
A0A3B6GWV0_WHEAT	pumilio homolog 1-like isoform X1	114 kDa	1	0.99	0.0313	0.0342	3	3	3	3	3.7422	5.3699	29125.6	29532.2	0.924443	0.338116
A0A3B6GWX9_WHEAT	predicted protein	31 kDa	1	1	0.208	0.111	5	3	6	4	5.6133	4.2959	41764.8	42939	0.968478	0.268702
A0A3B6EB92_WHEAT	putative CENP-E-like kinetochore protein	70 kDa	1	0.99	0.0715	0.0293	5	2	6	2	5.6133	2.148	162491	154795	0.880839	0.0225871
A0A3B6GX20_WHEAT	cysteine proteinase inhibitor	16 kDa	1	1	0.366	0.465	5	6	10	11	15.904	20.406	23170.5	26068.1	1.07486	0.0929552
A0A3B6GXE2_WHEAT	probable cytokinin riboside 5'-monophosphate phosphoribohydrolase LOGL1	24 kDa	1	1	0.296	0.19	5	4	7	9	9.3555	9.6659	36865.9	31872	1.00894	0.594689
A0A3B6GXF1_WHEAT	probable glutathione S-transferase GSTU1	25 kDa	1	1	0.17	0.116	4	2	5	3	7.4844	6.4439	102837	97289.7	1.0265	0.285364
A0A3B6GXH5_WHEAT	ATP synthase beta subunit (chloroplast)	14 kDa	1	1	0.5	0.507	3	3	4	6	43.971	65.513	23821.9	24833.5	1.03924	0.202102
A0A3B6GXK4_WHEAT	Glutamyl-tRNA(Gln) amidotransferase subunit A	66 kDa	1	1	0.0478	0.0544	3	3	4	4	3.7422	4.2959	65083.3	55878.3	0.971378	0.481472
A0A3B6GXK5_WHEAT	peroxisome biogenesis protein 7	35 kDa	1	1	0.12	0.202	3	5	4	8	4.6778	11.814	23657.3	23331.6	1.03721	0.499472
A0A3B6GXX6_WHEAT	glycylpeptide N-tetradecanoyltransferase 1	50 kDa	1	1	0.128	0.11	6	5	8	9	7.4844	10.74	53602	58251.2	1.05969	0.233922
A0A3B6GYF8_WHEAT	rhodanese-like domain-containing protein 4A, chloroplastic	52 kDa	1	1	0.0875	0.11	4	5	6	8	5.6133	10.74	80127	79573.5	0.996237	0.869022
A0A3B6SFC8_WHEAT	CBBY-like protein	34 kDa	1	1	0.177	0.17	7	7	19	20	34.615	32.22	122295	120611	0.900945	0.00333391
A0A3B6GYK4_WHEAT	sorting nexin 1	42 kDa	1	1	0.148	0.165	6	7	9	12	10.291	12.888	78478	79023.8	0.984468	0.377652
A0A3B6GYS7_WHEAT	photosystem II 22 kDa protein, chloroplastic	28 kDa	1	1	0.286	0.256	9	8	22	18	49.584	42.959	124864	151609	1.00405	0.973652
A0A3B6GZ20_WHEAT	DEAD-box ATP-dependent RNA helicase 30	62 kDa	1	1	0.191	0.17	8	9	13	12	24.324	24.702	44146.1	42939	1.04432	0.267385
A0A3B6GZ39_WHEAT	pentatricopeptide repeat-containing protein At3g46610	69 kDa	1	1	0.115	0.0448	6	2	6	2	5.6133	2.148	107950	95950.3	1.0324	0.42273
A0A3B6GZD5_WHEAT	protein CROWDED NUCLEI 4	115 kDa	1	1	0.0576	0.0455	5	4	6	4	5.6133	4.2959	61572.6	65991.8	0.992435	0.86738
A0A3B6GZD6_WHEAT	probable inactive receptor kinase At2g26730	74 kDa	1	1	0.0759	0.103	4	6	8	7	8.42	8.5919	48308.9	46020.8	1.04245	0.449816
A0A3B6GZH0_WHEAT	Trigger factor	27 kDa	1	1	0.248	0.224	6	6	11	13	14.969	21.48	49323.9	47314.7	0.94441	0.0771911
A0A3B6GZM3_WHEAT	protein TSS	213 kDa	1	1	0.0899	0.0599	13	10	20	13	24.324	19.332	68319	58656.4	1.11761	0.226602
A0A3B6GZN6_WHEAT	2-C-methyl-D-erythritol 4-phosphate cytidylyltransferase, chloroplastic	33 kDa	1	1	0.248	0.188	2	2	5	2	15.904	9.6659	26432	32768	0.911963	0.228801
A0A3B6H0A6_WHEAT	predicted protein	23 kDa	1	1	0.0625	0.0817	2	2	3	3	2.8067	3.222	99334	105728	0.946777	0.294606
A0A3B6H0D3_WHEAT	FK506-binding protein 2-1 precursor	17 kDa	1	1	0.237	0.141	3	2	5	4	4.6778	4.2959	65991.8	70239.7	1.03693	0.206116
A0A3B6H0D5_WHEAT	NAD(P)H-quinone oxidoreductase subunit N, chloroplastic	22 kDa	1	1	0.335	0.325	6	6	11	11	19.647	26.85	63743.9	62866.3	0.999189	0.975075
A0A3B6H0D7_WHEAT	USP family protein	28 kDa	1	1	0.274	0.274	5	5	14	13	21.518	20.406	20311.4	17682.1	1.01211	0.657311
A0A3B6H0E4_WHEAT	probable membrane-associated 30 kDa protein, chloroplastic	35 kDa	1	0.99	0.341	0.303	3	2	4	3	20.582	18.258	39786.7	57848.8	0.998863	0.981285
A0A3B6H0L0_WHEAT	2,3-bisphosphoglycerate-independent phosphoglycerate mutase	61 kDa	1	1	0.409	0.399	22	23	60	55	95.426	103.1	167059	168221	0.929787	0.127449
A0A3B6H0P1_WHEAT	4-diphosphocytidyl-2-C-methyl-D-erythritol kinase, chloroplastic	44 kDa	1	1	0.152	0.108	2	2	4	4	12.162	13.962	27939.1	28133.5	1.0167	0.622487
A0A3B6H0S2_WHEAT	protein DEK	55 kDa	0.96	1	0.0569	0.0711	3	4	3	5	3.7422	5.3699	53974.9	47975.2	0.943914	0.140233
A0A3B6H0S7_WHEAT	dihydropyrimidinase	58 kDa	1	1	0.118	0.0522	6	2	7	2	7.4844	2.148	36107.2	32768	1.01952	0.638842
A0A3B6H0U4_WHEAT	predicted protein	38 kDa	1	1	0.0991	0.0991	3	3	4	3	3.7422	3.222	57052.4	56266.9	0.967131	0.619724
A0A3B6FNB6_WHEAT	threonine synthase, chloroplastic	58 kDa	1	1	0.226	0.199	7	6	15	11	24.324	18.258	58251.2	64187.3	0.882964	0.00748197
A0A3B6H117_WHEAT	small ubiquitin-related modifier 1	12 kDa	1	1	0.198	0.274	2	3	4	5	8.42	6.4439	109457	100721	1.01065	0.600236
A0A3B6H140_WHEAT	S-formylglutathione hydrolase	32 kDa	1	1	0.297	0.231	2	2	4	4	17.775	21.48	66450.8	64187.3	0.77778	0.180536
A0A3B6H1E6_WHEAT	predicted protein	33 kDa	1	1	0.387	0.435	9	10	23	23	38.358	48.329	30152.7	30786.3	1.04285	0.426069
A0A3B6H1T3_WHEAT	villin-2	112 kDa	1	1	0.263	0.224	2	2	2	2	41.164	41.885	39511.9	37640.5	0.977631	0.750349
A0A3B6H1U9_WHEAT	uridine 5'-monophosphate synthase	50 kDa	0.99	1	0.243	0.159	2	2	2	3	31.809	20.406	17318.2	17318.2	1.13789	0.195016
A0A3B6H1W2_WHEAT	actin-7	42 kDa	1	1	0.457	0.426	7	7	16	18	150.62	126.73	77397.5	80684.3	0.986079	0.631545
A0A3B6RL68_WHEAT	haloacid dehalogenase-like hydrolase domain-containing protein At3g48420	34 kDa	1	1	0.175	0.141	3	3	5	6	27.131	23.628	200050	193235	0.876405	8.17195e-05
A0A3B6H2C7_WHEAT	glucan endo-1,3-beta-D-glucosidase	35 kDa	1	1	0.12	0.174	4	4	6	7	5.6133	8.5919	50360.3	51776.1	0.834303	0.0450425
A0A3B6H2G8_WHEAT	protein PLASTID TRANSCRIPTIONALLY ACTIVE 10	77 kDa	1	0.99	0.0369	0.0507	2	4	2	4	1.8711	5.3699	118950	114898	0.982223	0.75931
A0A3B6GUW3_WHEAT	30S ribosomal protein S20, chloroplastic	20 kDa	1	1	0.147	0.147	3	3	8	5	7.4844	6.4439	127488	117313	1.00362	0.946047
A0A3B6H2P5_WHEAT	predicted protein	63 kDa	1	1	0.285	0.259	3	3	5	6	55.198	49.403	52498.9	50710.6	0.928364	0.284473
A0A3B6H2R7_WHEAT	germin-like protein 1-4	24 kDa	0.96	1	0.118	0.21	2	2	2	2	1.8711	3.222	18433	20311.4	1.00239	0.975425
A0A3B6H2R9_WHEAT	fructokinase 1	35 kDa	1	1	0.505	0.477	15	16	28	32	30.873	37.589	66913.1	66450.8	0.992866	0.904958
A0A3B6H337_WHEAT	probable pectinesterase/pectinesterase inhibitor 51	58 kDa	1	1	0.166	0.173	7	7	10	8	10.291	8.5919	62866.3	60724.9	1.0194	0.244092
A0A3B6H370_WHEAT	Vacuolar-processing enzyme	42 kDa	0.99	1	0.055	0.0497	2	2	2	2	1.8711	2.148	34877.3	38166	0.958681	0.585094
A0A3B6H3E8_WHEAT	predicted protein	67 kDa	1	1	0.0938	0.104	4	4	5	5	5.6133	6.4439	51776.1	56658.3	1.08783	0.146893
A0A3B6H3F1_WHEAT	dolichyl-diphosphooligosaccharide--protein glycosyltransferase subunit 2	75 kDa	1	1	0.11	0.156	6	8	9	10	10.291	11.814	62866.3	63303.6	0.992461	0.733844
A0A3B6H402_WHEAT	Glycine-rich RNA-binding protein 2, mitochondrial	17 kDa	1	1	0.153	0.188	2	2	3	4	2.8067	4.2959	16158.4	41189.8	0.957235	0.385364
A0A3B6H448_WHEAT	random slug protein 5-like	28 kDa	0.98	1	0.0964	0.137	2	3	3	4	2.8067	4.2959	36611.3	33456.5	1.0179	0.797497
A0A3B6H455_WHEAT	Thioredoxin Y, chloroplastic	18 kDa	1	1	0.2	0.242	4	5	5	6	5.6133	6.4439	85877.9	96617.7	1.00857	0.739692
A0A3B6H462_WHEAT	CBS domain-containing protein CBSX6	42 kDa	1	1	0.106	0.106	3	2	4	2	3.7422	2.148	47314.7	51776.1	0.984799	0.887019
A0A3B6H471_WHEAT	Dynamin-related protein 3A	90 kDa	1	1	0.152	0.139	13	12	18	15	18.711	19.332	74761.1	75804.7	0.963864	0.127524
A0A3B6H4C8_WHEAT	beta-glucosidase 5-like	57 kDa	1	1	0.0787	0.0827	3	3	4	4	3.7422	6.4439	138545	141457	0.988881	0.715559
A0A3B6H4R5_WHEAT	2-hydroxyacyl-CoA lyase	60 kDa	1	1	0.316	0.251	15	12	27	26	36.487	33.293	78478	73731.8	0.984422	0.803739
A0A3B6H4X8_WHEAT	probable LRR receptor-like serine/threonine-protein kinase At1g06840 isoform X1	104 kDa	1	1	0.0875	0.0348	7	3	8	4	7.4844	4.2959	64633.7	62000.8	0.989175	0.721443
A0A3B6H522_WHEAT	Bifunctional purine biosynthesis protein purH	64 kDa	1	1	0.164	0.176	3	3	6	6	23.389	27.924	27939.1	29944.4	1.04935	0.0771502
A0A3B6GYI1_WHEAT	anthocyanidin 5,3-O-glucosyltransferase	51 kDa	1	1	0.152	0.0812	7	4	11	9	10.291	10.74	17805.1	15181.2	0.877769	0.301238
A0A3B6NPI7_WHEAT	probable copper-transporting ATPase HMA5	105 kDa	0.99	1	0.0205	0.0216	2	2	2	2	1.8711	2.148	83529.6	75804.7	0.950605	0.375251
A0A3B6H611_WHEAT	proline synthase co-transcribed bacterial homolog protein-like	27 kDa	1	1	0.254	0.327	5	7	10	9	10.291	9.6659	35364.2	34636.4	1.00648	0.846031
A0A3B6H6A6_WHEAT	Uridine 5'-monophosphate synthase	51 kDa	1	1	0.211	0.242	9	10	15	14	17.775	19.332	71220.3	78478	0.849766	6.1549e-05
A0A3B6H6C1_WHEAT	glycoside hydrolase family 2 protein	126 kDa	1	1	0.0945	0.107	11	12	18	18	17.775	22.554	37640.5	37380.5	0.989798	0.912288
A0A3B6H6T4_WHEAT	probable splicing factor 3A subunit 1	87 kDa	1	1	0.134	0.135	10	9	14	12	14.969	13.962	62000.8	58656.4	0.993032	0.700156
A0A3B6H7F2_WHEAT	putrescine hydroxycinnamoyltransferase 3	50 kDa	0.98	1	0.0355	0.102	2	4	2	5	1.8711	5.3699	76332	61147.3	1.03284	0.437946
A0A3B6HLV5_WHEAT	protein EMBRYO DEFECTIVE 514	24 kDa	1	1	0.194	0.101	3	2	3	3	2.8067	3.222	56266.9	51418.5	0.976038	0.664879
A0A3B6HM05_WHEAT	predicted protein	35 kDa	1	1	0.141	0.132	4	4	5	5	4.6778	5.3699	47643.8	50012.5	1.00174	0.963938
A0A3B6HMG9_WHEAT	TATA-binding protein-associated factor 2N-like isoform X1	34 kDa	1	1	0.106	0.197	2	4	2	4	7.4844	8.5919	93975.7	74761.1	1.12395	0.032964
A0A3B6HMK6_WHEAT	glutathione reductase, chloroplastic	59 kDa	1	1	0.311	0.333	17	18	44	42	58.004	60.143	34636.4	36358.4	1.03897	0.113964
A0A3B6HMU1_WHEAT	Adenylosuccinate synthetase 1, chloroplastic	52 kDa	1	1	0.211	0.197	8	9	12	15	11.227	17.184	82952.6	88292.3	0.959039	0.118126
A0A3B6HMU5_WHEAT	cell division cycle protein 48 homolog	91 kDa	1	1	0.312	0.264	23	20	44	37	56.133	47.255	72214.5	74244.7	1.03623	0.274195
A0A3B6HMZ7_WHEAT	alanine--glyoxylate aminotransferase 2 homolog 1, mitochondrial	52 kDa	1	1	0.184	0.171	8	8	13	12	14.033	13.962	102837	102837	1.06024	0.0856396
A0A3B6HN06_WHEAT	predicted protein	44 kDa	1	1	0.102	0.124	4	5	5	6	4.6778	6.4439	135694	125733	0.972672	0.348712
A0A3B6HN28_WHEAT	Chloroplast 30S ribosomal protein S10	34 kDa	1	1	0.308	0.232	9	7	11	11	13.098	12.888	50012.5	48983.2	1.03739	0.223597
A0A3B6HN43_WHEAT	predicted protein	76 kDa	1	1	0.0403	0.0734	3	4	5	6	4.6778	6.4439	209996	193235	1.06403	0.268381
A0A3B6HNB7_WHEAT	Alpha-L-fucosidase 2	90 kDa	1	1	0.039	0.0487	4	5	6	7	7.4844	7.5179	114898	112534	1.03039	0.292301
A0A3B6HNC9_WHEAT	predicted protein	79 kDa	1	1	0.166	0.17	11	11	19	14	18.711	21.48	170569	160254	1.21268	0.0374573
A0A3B6HNM5_WHEAT	J domain-containing protein required for chloroplast accumulation response 1	69 kDa	1	1	0.0876	0.0398	5	2	7	3	6.5489	4.2959	30152.7	27746.2	0.991843	0.898001
A0A3B6HNQ1_WHEAT	nuclear pore complex protein NUP133	144 kDa	1	1	0.0409	0.017	5	2	5	2	4.6778	2.148	52136.3	55878.3	1.07789	0.0573927
A0A3B6AS75_WHEAT	Germin-like protein 8-14	22 kDa	1	1	0.258	0.258	3	3	6	7	35.551	28.998	42642.4	41189.8	1.10905	0.054665
A0A3B6HPA9_WHEAT	glycerol-3-phosphate dehydrogenase [NAD(+)], chloroplastic isoform X1	45 kDa	1	1	0.0646	0.1	3	4	4	4	3.7422	4.2959	38431.5	37380.5	0.93459	0.284047
A0A3B6HPD4_WHEAT	glutamine synthetase	39 kDa	1	1	0.243	0.203	4	3	6	5	13.098	15.036	110985	117313	0.864639	0.00115417
A0A3B6SEW0_WHEAT	predicted protein	27 kDa	1	1	0.337	0.306	6	5	14	8	16.84	9.6659	61147.3	59064.4	1.12759	0.00228377
A0A3B6HPG3_WHEAT	50S ribosomal protein L15, chloroplastic	28 kDa	1	1	0.551	0.506	19	15	40	33	51.455	44.033	101421	92681.9	0.955746	0.0979725
A0A3B6HPL8_WHEAT	26S proteasome non-ATPase regulatory subunit 4	42 kDa	1	1	0.0873	0.157	3	5	7	9	11.227	13.962	47975.2	46020.8	1.03773	0.234403
A0A3B6HPR6_WHEAT	cytosolic enolase 3	51 kDa	1	1	0.107	0.105	5	4	5	4	4.6778	5.3699	65991.8	59064.4	1.0152	0.680959
A0A3B6HPS0_WHEAT	SH3 domain-containing protein 2	43 kDa	0.95	1	0.0466	0.0751	2	3	2	3	1.8711	3.222	47643.8	39511.9	0.853451	0.0647397
A0A3B6HPW3_WHEAT	ATP-dependent Clp protease ATP-binding subunit CLPT1 chloroplastic	25 kDa	1	1	0.205	0.266	5	5	14	15	18.711	26.85	82952.6	82952.6	0.979084	0.318925
A0A3B6HQ09_WHEAT	30S ribosomal protein S10, chloroplastic	20 kDa	1	1	0.164	0.164	4	4	12	16	19.647	23.628	106464	100025	0.976374	0.51655
A0A3B6HQ14_WHEAT	phosphoenolpyruvate carboxykinase (ATP)	79 kDa	1	1	0.155	0.223	12	15	17	24	22.453	37.589	60724.9	58656.4	1.05102	0.266929
A0A3B6HQ15_WHEAT	Arginine biosynthesis bifunctional protein ArgJ, chloroplastic	47 kDa	1	1	0.117	0.154	6	6	10	7	11.227	7.5179	107950	108701	0.957764	0.0122364
A0A3B6HQ46_WHEAT	phytoene dehydrogenase, chloroplastic/chromoplastic	64 kDa	1	1	0.267	0.28	13	14	29	27	32.744	34.367	63743.9	63303.6	0.996613	0.818812
A0A3B6HQ49_WHEAT	calcium-transporting ATPase 4, endoplasmic reticulum-type	116 kDa	1	0.99	0.0687	0.0273	7	3	8	3	9.3555	3.222	68319	64187.3	0.971363	0.2987
A0A3B6HQ62_WHEAT	40S ribosomal protein SA	32 kDa	1	1	0.3	0.373	3	3	7	7	45.842	49.403	87076.8	81245.5	1.0624	0.0104672
A0A3B6HQ69_WHEAT	uric acid degradation bifunctional protein TTL isoform X1	31 kDa	1	1	0.158	0.158	4	4	7	6	7.4844	7.5179	70239.7	66913.1	1.03141	0.220803
A0A3B6HQ83_WHEAT	L-ascorbate peroxidase 1, cytosolic	27 kDa	1	1	0.464	0.5	9	10	23	24	40.229	46.181	65083.3	62000.8	0.940891	0.313625
A0A3B6HQE1_WHEAT	ubiquitin-activating enzyme E1 3 isoform X1	117 kDa	0.99	0.99	0.05	0.0462	2	4	2	4	6.5489	7.5179	139509	128375	1.04106	0.491376
A0A3B6HQH0_WHEAT	probable mitochondrial-processing peptidase subunit beta, mitochondrial	59 kDa	1	1	0.5	0.44	2	2	4	3	71.102	70.883	34877.3	37122.3	0.929333	0.111452
A0A3B6HQJ2_WHEAT	probable NAD(P)H dehydrogenase (quinone) FQR1-like 1	21 kDa	1	1	0.294	0.294	3	3	7	5	30.873	33.293	41189.8	40063.5	1.00046	0.981986
A0A3B6HQJ6_WHEAT	probable ADP-ribosylation factor GTPase-activating protein AGD6	50 kDa	1	1	0.088	0.139	4	6	6	7	5.6133	7.5179	68794.2	67378.5	0.967516	0.437693
A0A3B6HQK0_WHEAT	NAD(P)-linked oxidoreductase superfamily protein	19 kDa	1	1	0.224	0.224	2	2	3	4	11.227	10.74	145433	145433	0.989741	0.707511
A0A3B6PT84_WHEAT	putative aconitate hydratase, cytoplasmic	106 kDa	1	1	0.296	0.269	24	21	62	62	123.49	134.25	50360.3	46987.8	1.10914	0.00204025
A0A3B6HQK6_WHEAT	Histone H2A	16 kDa	1	1	0.25	0.154	3	2	7	6	12.162	15.036	26801	27175.1	1.25042	0.0582885
A0A3B6HQM8_WHEAT	Acetate/butyrate--CoA ligase AAE7, peroxisomal	63 kDa	1	1	0.0674	0.0691	2	3	3	4	6.5489	6.4439	69272.7	62432.1	1.04951	0.237982
A0A3B6HQN3_WHEAT	argininosuccinate lyase, chloroplastic	57 kDa	1	1	0.107	0.145	6	7	12	10	12.162	10.74	140479	136638	0.993371	0.818718
A0A3B6HQX6_WHEAT	ABC transporter I family member 20	35 kDa	1	1	0.0804	0.0932	3	3	4	3	3.7422	3.222	42642.4	45703	0.988523	0.873152
A0A3B6GTL8_WHEAT	peptidyl-prolyl cis-trans isomerase	26 kDa	1	1	0.229	0.129	5	3	9	5	10.291	5.3699	69272.7	65991.8	1.04185	0.0912261
A0A3B6HQZ4_WHEAT	Armadillo/beta-catenin-like repeat family protein, expressed	70 kDa	1	1	0.0308	0.0615	2	4	3	4	2.8067	4.2959	42939	40342.1	0.941413	0.34086
A0A3B6HR01_WHEAT	uroporphyrinogen-III synthase, chloroplastic	31 kDa	1	1	0.244	0.11	6	4	8	6	7.4844	6.4439	87076.8	85877.9	0.979574	0.481529
A0A3B6HR27_WHEAT	FH protein interacting protein FIP2	33 kDa	1	1	0.112	0.116	2	3	3	3	2.8067	3.222	37380.5	35857.8	1.04368	0.283777
A0A3B6HR35_WHEAT	RGS1-HXK1-interacting protein 1	28 kDa	1	1	0.32	0.196	7	5	11	10	13.098	15.036	25531.7	26432	1.00768	0.875668
A0A3B6HR37_WHEAT	U2 small nuclear ribonucleoprotein B''	26 kDa	1	1	0.133	0.133	3	3	7	8	9.3555	8.5919	42939	39786.7	0.984	0.738028
A0A3B6HR42_WHEAT	probable LL-diaminopimelate aminotransferase, chloroplastic	50 kDa	1	1	0.414	0.394	16	14	38	34	63.618	66.587	61147.3	61572.6	1.0067	0.765881
A0A3B6HR73_WHEAT	proteasome subunit alpha type-6	27 kDa	1	1	0.411	0.337	12	8	20	15	25.26	26.85	89524.8	82952.6	1.02446	0.189462
A0A3B6HR92_WHEAT	hydroxyacylglutathione hydrolase cytoplasmic	29 kDa	1	1	0.337	0.329	8	8	14	16	15.904	19.332	100721	100025	1.01416	0.447644
A0A3B6HRA6_WHEAT	photosystem II repair protein PSB27-H1, chloroplastic	19 kDa	1	1	0.169	0.169	4	4	18	18	44.907	41.885	156956	147464	0.988278	0.587619
A0A3B6HRF1_WHEAT	polyadenylate-binding protein RBP47B'	46 kDa	1	0.98	0.0745	0.0481	4	2	7	2	8.42	2.148	95950.3	87682.4	0.996708	0.872433
A0A3B6HRG5_WHEAT	40S ribosomal protein S3a	30 kDa	1	1	0.46	0.433	14	14	34	31	43.971	49.403	33225.4	42347.8	0.984183	0.527439
A0A3B6HRH2_WHEAT	nuclear cap-binding protein subunit 1	99 kDa	1	1	0.0637	0.0556	6	4	7	5	7.4844	6.4439	31216	31872	1.01138	0.804993
A0A3B6HRL5_WHEAT	DEAD-box ATP-dependent RNA helicase 37-like	71 kDa	1	1	0.218	0.191	9	7	11	10	19.647	26.85	113317	118950	0.972378	0.634481
A0A3B6HRM6_WHEAT	octanoyltransferase	26 kDa	1	1	0.227	0.231	4	5	5	6	4.6778	6.4439	14562.8	15286.8	1.03129	0.617229
A0A3B6HRV5_WHEAT	oligouridylate-binding protein 1B-like	49 kDa	1	1	0.116	0.0647	5	3	5	4	4.6778	4.2959	90147.5	75281.1	1.03212	0.634225
A0A3B6HRX3_WHEAT	14-3-3-like protein	29 kDa	1	1	0.372	0.282	6	4	14	8	51.455	51.551	80127	80127	1.00334	0.892639
A0A3B6HRY1_WHEAT	oxysterol-binding protein-related protein 3A	52 kDa	1	1	0.207	0.22	9	10	16	16	21.518	19.332	64633.7	66450.8	1.04333	0.143107
A0A3B6HRY7_WHEAT	photosynthetic NDH subunit of subcomplex B 2, chloroplastic	38 kDa	1	1	0.379	0.309	10	9	20	20	29.002	31.146	42055.3	42939	0.980265	0.471931
A0A3B6HRZ3_WHEAT	phosphoserine aminotransferase 1, chloroplastic-like	44 kDa	1	1	0.327	0.262	4	3	4	3	28.067	16.11	67378.5	62000.8	0.990155	0.838848
A0A3B6HRZ9_WHEAT	probable inactive purple acid phosphatase 1	68 kDa	1	0.98	0.0746	0.1	4	4	5	4	8.42	8.5919	40622.7	38698.8	0.966988	0.644032
A0A3B6HS12_WHEAT	mitotic checkpoint protein BUB3.1	38 kDa	1	1	0.133	0.0928	4	3	4	3	3.7422	4.2959	60305.4	56266.9	1.05578	0.269221
A0A3B6HS75_WHEAT	sister-chromatid cohesion protein 3	128 kDa	0.99	0.97	0.0214	0.0214	2	2	2	2	1.8711	2.148	18433	10513.8	1.04166	0.666432
A0A3B6HS76_WHEAT	predicted protein	57 kDa	1	1	0.0428	0.0428	2	2	3	2	2.8067	2.148	41476.3	44762.4	0.959722	0.529954
A0A3B6HSC4_WHEAT	probable glucan 1,3-alpha-glucosidase	103 kDa	1	1	0.0817	0.127	8	11	11	14	10.291	17.184	53602	46341	0.974752	0.235133
A0A3B6HSH9_WHEAT	WD repeat-containing protein VIP3	34 kDa	1	1	0.0932	0.127	3	3	7	4	6.5489	5.3699	112534	110985	0.806968	0.303513
A0A3B6RA72_WHEAT	E3 ubiquitin-protein ligase WAV3-like	55 kDa	1	1	0.229	0.233	4	6	10	11	24.324	27.924	56658.3	53602	0.981959	0.629286
A0A3B6HSJ4_WHEAT	UDP-arabinopyranose mutase 1	42 kDa	1	1	0.462	0.424	17	16	38	35	50.52	57.995	49323.9	50012.5	0.948182	0.180926
A0A3B6HSN8_WHEAT	Glutamate decarboxylase 1	57 kDa	1	1	0.142	0.146	3	3	3	3	24.324	26.85	29328.2	27939.1	0.944411	0.0277836
A0A3B6HSR9_WHEAT	acetate/butyrate--CoA ligase AAE7, peroxisomal-like	62 kDa	1	1	0.115	0.183	6	8	9	11	8.42	13.962	42642.4	41189.8	0.915102	0.0299528
A0A3B6HT57_WHEAT	Ubiquitin-activating enzyme E1 2	116 kDa	1	1	0.214	0.133	20	15	35	26	35.551	30.072	27939.1	28526.2	1.04973	0.0998171
A0A3B6HT65_WHEAT	Cu/Zn superoxide dismutase	17 kDa	1	1	0.25	0.293	4	5	7	10	7.4844	11.814	97966.4	93326.6	0.976296	0.153677
A0A3B6HT79_WHEAT	Clathrin heavy chain 2	194 kDa	1	1	0.247	0.203	48	37	80	65	101.04	82.697	71715.6	78478	1.00425	0.901222
A0A3B6HTF8_WHEAT	putative clathrin assembly protein At2g25430	71 kDa	1	1	0.136	0.113	9	7	13	10	13.098	10.74	83529.6	84695.6	1.0443	0.00353536
A0A3B6HTG0_WHEAT	eukaryotic translation initiation factor 2 subunit beta	31 kDa	1	1	0.288	0.181	8	6	14	9	14.969	10.74	104273	109457	1.06317	0.0946761
A0A3B6HTI6_WHEAT	trifunctional UDP-glucose 4,6-dehydratase/UDP-4-keto-6-deoxy-D-glucose 3,5-epimerase/UDP-4-keto-L-rhamnose-reductase RHM1	76 kDa	1	1	0.265	0.274	19	18	29	28	32.744	35.441	81245.5	80127	1.04806	0.125458
A0A3B6HTK9_WHEAT	coatomer subunit gamma-1	100 kDa	1	1	0.127	0.0971	4	5	5	6	17.775	15.036	58251.2	73222.5	0.999003	0.983901
A0A3B6HTN7_WHEAT	predicted protein	21 kDa	1	1	0.183	0.183	5	4	8	6	10.291	6.4439	40063.5	40063.5	1.03378	0.443276
A0A3B6HTP8_WHEAT	nuclear transcription factor Y subunit C-1	26 kDa	1	1	0.0871	0.0871	2	2	6	6	5.6133	6.4439	66913.1	65083.3	1.02824	0.0511201
A0A3B6HTQ3_WHEAT	GDSL esterase/lipase	30 kDa	1	1	0.193	0.148	5	4	5	4	4.6778	5.3699	99334	98647.9	1.02238	0.421592
A0A3B6HTR5_WHEAT	DNA topoisomerase 6 subunit A3	48 kDa	1	1	0.0952	0.0567	4	2	5	3	5.6133	3.222	47975.2	42347.8	1.10553	0.031352
A0A3B6HTT4_WHEAT	nuclear pore complex protein NUP93A	95 kDa	1	1	0.0486	0.0949	4	7	6	9	5.6133	10.74	38431.5	37902.4	1.02028	0.495751
A0A3B6HTY0_WHEAT	predicted protein	25 kDa	1	1	0.0678	0.0678	2	2	2	3	5.6133	4.2959	32995.9	33689.2	0.953763	0.225163
A0A3B6HTY4_WHEAT	6-phosphofructo-2-kinase/fructose-2,6-bisphosphatase isoform X1	80 kDa	1	1	0.11	0.0767	4	2	4	2	14.033	9.6659	21173.9	17928.9	1.12328	0.0839783
A0A3B6HU58_WHEAT	uncharacterized protein LOC109763662 isoform X3	33 kDa	1	1	0.23	0.155	6	4	9	6	8.42	7.5179	63303.6	67378.5	1.06304	0.174711
A0A3B6HU60_WHEAT	ATP-dependent Clp protease proteolytic subunit 6, chloroplastic	30 kDa	1	1	0.065	0.101	2	2	2	2	1.8711	2.148	343512	363098	0.98522	0.574638
A0A3B6HUA6_WHEAT	probable glutamyl endopeptidase, chloroplastic isoform X2	112 kDa	1	1	0.152	0.158	14	15	29	24	30.873	30.072	92041.7	92681.9	1.00035	0.984504
A0A3B6HUB7_WHEAT	ATP-dependent Clp protease proteolytic subunit 5, chloroplastic	30 kDa	1	1	0.234	0.234	7	7	14	16	21.518	19.332	62432.1	61147.3	0.991298	0.747159
A0A3B6HUC8_WHEAT	DEAD-box ATP-dependent RNA helicase 24	83 kDa	1	1	0.0391	0.0561	2	3	2	3	2.8067	4.2959	135694	143431	0.970564	0.357931
A0A3B6HUD3_WHEAT	Signal recognition particle 54 kDa protein, chloroplastic	61 kDa	1	1	0.168	0.146	8	8	9	12	14.033	16.11	55492.3	53231.8	0.918358	0.0291003
A0A3B6HUG0_WHEAT	photosynthetic NDH subunit of lumenal location 1, chloroplastic	26 kDa	1	1	0.201	0.227	5	5	9	9	8.42	16.11	212927	204253	0.917087	0.000261605
A0A3B6HUH2_WHEAT	NifU-like protein 1, chloroplastic	24 kDa	1	1	0.0946	0.0586	3	2	4	2	7.4844	2.148	13682.1	12331	0.9467	0.620825
A0A3B6HUH3_WHEAT	short-chain dehydrogenase TIC 32, chloroplastic-like	35 kDa	1	1	0.108	0.0867	3	3	4	4	4.6778	4.2959	170569	160254	1.02276	0.162257
A0A3B6HUI5_WHEAT	eIF5-mimic protein	47 kDa	1	1	0.248	0.219	10	9	15	12	15.904	12.888	56266.9	54350.3	1.06845	0.0146701
A0A3B6HUK2_WHEAT	pyruvate kinase 1, cytosolic-like	54 kDa	1	1	0.155	0.173	7	9	11	14	10.291	15.036	120611	104998	0.981197	0.521325
A0A3B6HUK9_WHEAT	alpha-L-arabinofuranosidase 1	75 kDa	1	1	0.171	0.0798	10	5	13	7	12.162	8.5919	59475.2	54728.3	0.914243	0.0161438
A0A3B6HUL6_WHEAT	ubiquitin carboxyl-terminal hydrolase 12 isoform X1	131 kDa	1	1	0.0716	0.0457	5	4	6	5	13.098	8.5919	46987.8	46987.8	1.05483	0.213635
A0A3B6HUM7_WHEAT	Arogenate dehydratase/prephenate dehydratase 2 chloroplastic	43 kDa	1	1	0.165	0.15	5	5	7	6	7.4844	6.4439	29944.4	25888.1	1.05897	0.416444
A0A3B6HUP0_WHEAT	mitochondrial import receptor subunit TOM40-1	37 kDa	1	1	0.164	0.164	4	4	4	7	5.6133	9.6659	22693.6	23987.6	1.01852	0.71465
A0A3B6HUR2_WHEAT	thioredoxin-like 1-2, chloroplastic	30 kDa	1	1	0.149	0.178	3	4	4	5	4.6778	5.3699	49667	46987.8	1.09231	0.189596
A0A3B6HUU1_WHEAT	acetolactate synthase small subunit 2, chloroplastic	52 kDa	1	1	0.084	0.0693	2	2	2	2	4.6778	3.222	41476.3	36358.4	1.01632	0.84186
A0A3B6HUW5_WHEAT	ABC transporter B family member 25, mitochondrial	81 kDa	0.99	1	0.0326	0.123	2	6	2	7	1.8711	7.5179	11910.9	10960.3	1.15274	0.328222
A0A3B6HV21_WHEAT	nifU-like protein 2, chloroplastic	24 kDa	1	1	0.0889	0.0889	2	2	5	6	4.6778	10.74	25180.2	23987.6	1.01939	0.750646
A0A3B6HV22_WHEAT	uroporphyrinogen decarboxylase	43 kDa	1	1	0.275	0.204	10	9	19	15	25.26	18.258	79573.5	79573.5	0.92782	0.0456604
A0A3B6HV99_WHEAT	probable sucrose-phosphate synthase 5	115 kDa	1	1	0.178	0.218	3	6	7	11	43.035	50.477	34159.5	35119.9	1.05371	0.422272
A0A3B6HVA7_WHEAT	dihydrolipoyllysine-residue succinyltransferase component of 2-oxoglutarate dehydrogenase complex 1, mitochondrial-like	48 kDa	1	1	0.279	0.196	11	9	25	21	31.809	31.146	96617.7	93975.7	1.01062	0.385382
A0A3B6HVF8_WHEAT	predicted protein	65 kDa	1	1	0.0379	0.0395	2	2	3	2	2.8067	2.148	91405.9	89524.8	0.973417	0.472751
A0A3B6HVG6_WHEAT	ER membrane protein complex subunit 10	33 kDa	1	1	0.0993	0.0927	3	3	5	4	4.6778	4.2959	86475.3	79023.8	1.031	0.456892
A0A3B6HVG9_WHEAT	apoptotic chromatin condensation inducer in the nucleus	80 kDa	1	1	0.137	0.195	8	12	8	16	9.3555	17.184	34397.1	33923.6	1.01442	0.641965
A0A3B6HVJ9_WHEAT	probable N-acetyl-gamma-glutamyl-phosphate reductase, chloroplastic	45 kDa	1	1	0.246	0.12	10	6	17	12	20.582	12.888	65991.8	62432.1	0.89782	0.00727299
E2F3W4_WHEAT	40S ribosomal protein S15a-1	15 kDa	1	1	0.346	0.192	4	3	7	5	11.227	6.4439	68794.2	66450.8	1.16628	0.0073094
A0A3B6NX57_WHEAT	photosystem II 10 kDa polypeptide, chloroplastic	14 kDa	1	1	0.194	0.396	2	2	7	7	29.938	34.367	61147.3	44453.2	0.961568	0.55722
A0A3B6HW16_WHEAT	ATP-dependent Clp protease proteolytic subunit-related protein 3, chloroplastic	37 kDa	1	1	0.187	0.142	6	5	11	8	10.291	10.74	96617.7	102127	1.02521	0.487464
A0A3B6HW52_WHEAT	BEL1-like homeodomain protein 4	81 kDa	1	1	0.0521	0.0326	3	2	4	2	3.7422	2.148	41764.8	43841.2	0.956527	0.414378
A0A3B6HW57_WHEAT	beta-adaptin-like protein C	99 kDa	1	1	0.12	0.0813	8	6	9	6	10.291	6.4439	26432	22536.9	1.01719	0.466763
A0A3B6HW60_WHEAT	phosphoglucomutase, cytoplasmic 2	70 kDa	1	1	0.353	0.327	2	2	4	4	143.14	113.84	21321.2	21173.9	0.9757	0.455111
A0A3B6HW61_WHEAT	eukaryotic translation initiation factor 3 subunit i	38 kDa	1	1	0.236	0.209	8	7	13	14	15.904	18.258	102127	100025	1.03698	0.0790833
A0A3B6HW63_WHEAT	protein ACTIVITY OF BC1 COMPLEX KINASE 1, chloroplastic	84 kDa	1	1	0.229	0.119	17	9	27	13	29.002	15.036	54728.3	62000.8	1.03328	0.0278805
A0A3B6HW75_WHEAT	phosphatidylinositol 4-kinase alpha 1	211 kDa	1	1	0.0328	0.0349	6	6	7	9	6.5489	11.814	43538.4	40905.3	0.989798	0.61171
A0A3B6HW81_WHEAT	paladin isoform X2	139 kDa	1	1	0.0406	0.0244	5	4	6	4	6.5489	5.3699	54350.3	57848.8	1.08518	0.001737
A0A3B6HWF7_WHEAT	probable xyloglucan endotransglucosylase/hydrolase	34 kDa	1	1	0.139	0.085	4	3	5	4	4.6778	4.2959	130167	134757	1.1961	0.00403415
A0A3B6HWI4_WHEAT	heterogeneous nuclear ribonucleoprotein 1	49 kDa	1	1	0.132	0.0972	4	2	5	3	4.6778	3.222	27175.1	23987.6	1.00535	0.883038
A0A3B6HWM1_WHEAT	alanine--tRNA ligase	110 kDa	1	1	0.249	0.249	20	21	37	42	55.198	53.699	47975.2	47314.7	1.02535	0.456737
A0A3B6HWR0_WHEAT	Phosphoglycerate mutase-like family protein	120 kDa	1	1	0.0654	0.107	6	11	7	12	6.5489	12.888	60724.9	57848.8	1.04763	0.249479
A0A3B6HWR6_WHEAT	heterogeneous nuclear ribonucleoprotein A2 homolog 1 isoform X1	49 kDa	1	1	0.062	0.132	2	3	5	6	9.3555	9.6659	92041.7	81245.5	0.979072	0.533787
A0A3B6HWX4_WHEAT	glycine-rich RNA-binding protein RZ1C-like isoform X1	35 kDa	1	1	0.139	0.174	4	5	6	9	6.5489	9.6659	38967.9	37902.4	1.02429	0.523509
A0A3B6HX10_WHEAT	Myelin-associated oligodendrocyte basic protein isoform 1	42 kDa	1	1	0.158	0.135	5	5	9	7	12.162	8.5919	76332	74244.7	1.0589	0.196843
A0A3B6HX37_WHEAT	photosynthetic NDH subunit of subcomplex B 1, chloroplastic	52 kDa	1	1	0.267	0.252	4	4	9	8	51.455	56.921	32768	33689.2	0.892812	0.0145784
A0A3B6HX49_WHEAT	40S ribosomal protein S16	17 kDa	1	1	0.268	0.49	2	3	4	6	7.4844	17.184	83529.6	83529.6	1.07081	0.399717
A0A3B6HX54_WHEAT	ATP-dependent (S)-NAD(P)H-hydrate dehydratase	42 kDa	1	1	0.0701	0.0675	3	3	5	6	4.6778	6.4439	113317	106464	1.18394	0.00113967
A0A3B6HX62_WHEAT	tetratricopeptide repeat protein 38	53 kDa	1	1	0.0998	0.0594	4	3	6	4	5.6133	4.2959	41189.8	42347.8	1.11573	0.0193255
A0A3B6HX95_WHEAT	predicted protein	26 kDa	1	1	0.343	0.28	7	5	9	9	9.3555	16.11	57449.2	51418.5	1.06557	0.0837409
A0A3B6HXB7_WHEAT	magnesium transporter MRS2-A, chloroplastic	50 kDa	1	1	0.0692	0.114	3	4	4	4	3.7422	4.2959	20738.2	19349.4	1.01611	0.736028
A0A3B6HXF2_WHEAT	UDP-glucose 6-dehydrogenase 5	53 kDa	1	1	0.175	0.129	4	3	7	5	16.84	11.814	25006.2	26615.9	1.11107	0.00316474
A0A3B6HXJ6_WHEAT	serine carboxypeptidase-like 42	52 kDa	1	1	0.0699	0.0487	3	2	7	5	8.42	6.4439	59064.4	58251.2	1.00632	0.817484
A0A3B6HXM0_WHEAT	predicted protein	26 kDa	1	1	0.15	0.0833	3	2	5	2	5.6133	2.148	72716.7	76332	0.951998	0.353627
A0A3B6HXV8_WHEAT	transducin beta-like protein 2	47 kDa	1	1	0.0856	0.0698	4	3	5	3	4.6778	3.222	113317	107950	1.03695	0.498834
A0A3B6JMK6_WHEAT	predicted protein	78 kDa	1	1	0.177	0.163	2	2	4	4	16.84	21.48	82952.6	88292.3	1.11833	0.21034
A0A3B6HXW9_WHEAT	protein EXPORTIN 1A	122 kDa	1	1	0.0589	0.043	7	5	12	9	11.227	10.74	72214.5	77935.9	1.07936	0.023752
A0A3B6HXY5_WHEAT	PGR5-like protein 1A, chloroplastic	36 kDa	1	1	0.182	0.215	6	8	15	19	31.809	39.737	64633.7	65991.8	1.00205	0.938099
A0A3B6HY18_WHEAT	40S ribosomal protein S25-2	11 kDa	1	1	0.347	0.418	3	4	6	10	5.6133	16.11	79023.8	73731.8	1.12032	0.189796
A0A3B6HY72_WHEAT	Putative 3,4-dihydroxy-2-butanone kinase	62 kDa	1	1	0.143	0.0758	8	4	11	6	12.162	6.4439	55109	49323.9	1.02037	0.676673
Q2TN84_WHEAT	USP family protein	18 kDa	1	1	0.277	0.355	2	2	6	5	18.711	17.184	171756	165905	1.08049	0.0176456
A0A3B6HYB1_WHEAT	ruBisCO large subunit-binding protein subunit alpha	61 kDa	1	1	0.253	0.263	7	7	15	15	63.618	77.327	25888.1	26987.4	0.934936	0.0271144
A0A3B6HYF8_WHEAT	protein transport protein SEC23 isoform X1	84 kDa	1	1	0.0301	0.0433	2	3	3	4	2.8067	4.2959	93326.6	88906.4	1.14102	0.00754555
A0A3B6HYH7_WHEAT	Eukaryotic peptide chain release factor subunit 1-3	49 kDa	1	1	0.14	0.11	6	5	13	11	12.162	11.814	62432.1	61572.6	1.10624	0.0146041
A0A3B6ITX2_WHEAT	probable beta-D-xylosidase 7	83 kDa	1	1	0.234	0.19	17	15	32	37	45.842	52.625	76332	72716.7	1.11472	0.00173648
A0A3B6HYS3_WHEAT	DNA repair RAD52-like protein 2, chloroplastic	20 kDa	1	1	0.0628	0.0628	2	2	2	3	2.8067	3.222	69272.7	62866.3	0.930702	0.320109
A0A3B6HYT3_WHEAT	26S proteasome non-ATPase regulatory subunit 12 homolog A	50 kDa	1	1	0.271	0.217	12	10	18	16	18.711	17.184	63303.6	64187.3	1.06449	0.0605658
A0A3B6HYW1_WHEAT	predicted protein	47 kDa	1	1	0.361	0.2	15	8	20	18	21.518	23.628	51063.3	48644.9	0.980606	0.422433
A0A3B6HYX1_WHEAT	protein disulfide isomerase	55 kDa	1	1	0.405	0.411	22	20	54	47	65.489	74.105	70239.7	76862.9	1.06815	0.0637403
A0A3B6HYZ5_WHEAT	conserved oligomeric Golgi complex subunit 2	85 kDa	1	1	0.0978	0.0535	7	3	7	3	6.5489	3.222	33456.5	29125.6	1.07615	0.181444
A0A3B6HZ00_WHEAT	ankyrin repeat and protein kinase domain-containing protein 1-like isoform X1	47 kDa	1	0.97	0.067	0.0393	3	2	5	4	4.6778	4.2959	113317	131072	0.898494	0.141673
A0A3B6HZ07_WHEAT	pirin-like protein isoform X2	37 kDa	1	1	0.173	0.0997	6	3	8	3	8.42	3.222	50710.6	38698.8	1.01011	0.783193
A0A3B6HZ62_WHEAT	protein TPLATE	127 kDa	1	1	0.0781	0.0598	8	6	11	8	12.162	9.6659	107204	106464	1.02083	0.421238
A0A3B6HZ84_WHEAT	cathepsin B-like	38 kDa	1	1	0.064	0.0901	2	3	7	7	6.5489	7.5179	90774.5	92041.7	0.953554	0.453372
A0A3B6HZD9_WHEAT	lactoylglutathione lyase	15 kDa	1	1	0.234	0.17	2	2	2	2	1.8711	2.148	45703	43237.6	1.15238	0.0346382
A0A3B6HZN5_WHEAT	acyl-CoA-binding domain-containing protein 4	71 kDa	1	1	0.0538	0.0708	4	5	4	5	3.7422	5.3699	73731.8	76332	0.98795	0.812273
A0A3B6HZT5_WHEAT	probable ribosome-binding factor A, chloroplastic	24 kDa	1	0.99	0.137	0.0943	3	2	3	3	3.7422	3.222	95287.5	102127	0.934273	0.216488
A0A3B6I021_WHEAT	adenylosuccinate synthetase 2, chloroplastic	52 kDa	1	1	0.323	0.296	13	13	28	21	34.615	28.998	14263.1	14766.1	0.923977	0.249133
A0A3B6I033_WHEAT	50S ribosomal protein L18, chloroplastic	18 kDa	1	1	0.365	0.376	6	7	10	12	17.775	18.258	92681.9	87076.8	0.997709	0.928472
A0A3B6I060_WHEAT	ATP-dependent 6-phosphofructokinase 5, chloroplastic	59 kDa	1	1	0.14	0.0897	3	2	5	4	12.162	11.814	80684.3	77397.5	1.09319	0.182038
A0A3B6I076_WHEAT	coatomer subunit beta'-1 isoform X1	98 kDa	1	1	0.132	0.134	12	12	20	19	18.711	20.406	58251.2	63303.6	1.04677	0.124365
A0A3B6I0A1_WHEAT	superoxide dismutase [Fe] 2, chloroplastic	30 kDa	1	1	0.126	0.119	3	3	4	3	3.7422	3.222	62000.8	65536	0.946668	0.211294
A0A3B6I0D2_WHEAT	acyl-CoA-binding protein	10 kDa	1	1	0.656	0.656	4	4	14	10	37.422	23.628	22536.9	19756	1.01596	0.443745
A0A3B6I0D3_WHEAT	Ankyrin repeat domain-containing protein 2A	44 kDa	1	1	0.201	0.184	7	7	17	16	36.487	26.85	88906.4	85877.9	1.08451	0.00554174
A0A3B6I0G2_WHEAT	cyclase-associated protein 1	51 kDa	1	1	0.322	0.32	8	8	12	13	35.551	30.072	65991.8	65991.8	1.02242	0.422241
A0A3B6I0L6_WHEAT	cysteine synthase-like	37 kDa	1	1	0.297	0.265	8	7	11	15	10.291	16.11	33456.5	31433.2	1.06043	0.019934
A0A3B6I0R5_WHEAT	microsomal glutathione S-transferase 3	17 kDa	1	0.97	0.149	0.149	2	2	2	2	1.8711	2.148	33456.5	33225.4	1.00171	0.977513
A0A3B6I0R6_WHEAT	PH domain containing protein	55 kDa	0.99	1	0.034	0.044	2	2	3	2	3.7422	2.148	63303.6	56658.3	1.01213	0.760519
A0A3B6I0T1_WHEAT	outer envelope protein 64, chloroplastic	49 kDa	1	1	0.115	0.126	5	5	5	7	5.6133	8.5919	22536.9	23987.6	1.06627	0.140377
A0A3B6I0U3_WHEAT	PTI1-like tyrosine-protein kinase 1	41 kDa	1	1	0.177	0.204	4	6	8	9	9.3555	10.74	22693.6	26432	1.0458	0.137874
A0A3B6I0V6_WHEAT	beta-glucosidase 7	57 kDa	1	1	0.178	0.062	7	2	7	3	6.5489	4.2959	70728.3	56266.9	0.98457	0.770334
A0A3B6I0V8_WHEAT	30S ribosomal protein S6 alpha, chloroplastic	23 kDa	1	1	0.14	0.0966	3	2	5	7	8.42	13.962	53231.8	51776.1	1.01061	0.734063
A0A3B6I110_WHEAT	3'(2'),5'-bisphosphate nucleotidase	38 kDa	1	1	0.168	0.246	3	5	4	6	13.098	21.48	87076.8	84695.6	0.915065	0.00838018
A0A3B6I116_WHEAT	proteasome subunit beta type-2	23 kDa	1	1	0.423	0.46	9	10	23	20	29.938	27.924	20171.1	19619.5	0.94458	0.426653
A0A3B6KHA1_WHEAT	dirigent protein 1	17 kDa	1	1	0.315	0.297	2	2	5	7	29.002	30.072	79573.5	69272.7	1.16187	0.00349615
A0A3B6I166_WHEAT	5-amino-6-(5-phospho-D-ribitylamino)uracil phosphatase, chloroplastic	42 kDa	0.98	1	0.0682	0.0551	2	2	2	2	1.8711	3.222	123145	118950	1.04231	0.418333
A0A3B6I180_WHEAT	alcohol dehydrogenase-like 2	41 kDa	1	1	0.149	0.106	6	4	8	6	7.4844	9.6659	47975.2	49667	0.925085	0.27882
A0A3B6I193_WHEAT	psbP-like protein 1, chloroplastic	29 kDa	1	1	0.394	0.238	3	3	6	7	58.004	45.107	66450.8	63303.6	1.03676	0.384794
A0A3B6I1B9_WHEAT	peptidyl-prolyl cis-trans isomerase CYP18-1	17 kDa	1	1	0.294	0.237	4	3	5	3	4.6778	3.222	87076.8	87682.4	0.980782	0.674353
A0A3B6I1J0_WHEAT	phosphoribosylformylglycinamidine cyclo-ligase, chloroplastic/mitochondrial	40 kDa	1	1	0.287	0.245	9	8	15	13	19.647	19.332	46663.3	45703	1.04584	0.531487
A0A3B6I1L7_WHEAT	succinate dehydrogenase subunit 5, mitochondrial	26 kDa	1	1	0.307	0.234	6	6	11	13	12.162	15.036	40342.1	43237.6	0.97627	0.513478
A0A3B6I1L8_WHEAT	jasmonate-induced protein	38 kDa	1	1	0.0943	0.0943	3	3	5	4	7.4844	6.4439	99334	130167	1.36459	0.0179648
A0A3B6I1P3_WHEAT	magnesium protoporphyrin IX methyltransferase, chloroplastic	35 kDa	1	1	0.264	0.286	3	3	5	5	19.647	24.702	65536	60724.9	0.947211	0.195542
A0A3B6I1Z6_WHEAT	cinnamoyl-CoA reductase 1	36 kDa	1	1	0.136	0.136	2	2	3	3	10.291	8.5919	21920.6	23331.6	1.01221	0.74381
A0A3B6I205_WHEAT	haloacid dehalogenase-like hydrolase domain-containing protein 3	29 kDa	1	1	0.112	0.138	3	4	4	5	3.7422	5.3699	65083.3	57449.2	1.07273	0.0926418
A0A3B6I212_WHEAT	predicted protein	24 kDa	1	1	0.12	0.12	2	2	4	3	4.6778	3.222	70239.7	80127	0.98173	0.7099
A0A3B6I247_WHEAT	superoxide dismutase [Fe], chloroplastic isoform X1	43 kDa	0.99	0.99	0.0512	0.0716	2	2	2	2	1.8711	2.148	37640.5	45073.8	1.01111	0.854699
A0A3B6I299_WHEAT	30S ribosomal protein S1, chloroplastic	40 kDa	1	1	0.243	0.246	9	10	23	23	29.938	33.293	65991.8	64187.3	0.918503	0.00537269
A0A3B6I2A5_WHEAT	aspartyl protease family protein At5g10770	45 kDa	1	1	0.08	0.134	4	5	7	9	6.5489	10.74	23493.9	20594.9	1.03125	0.194512
A0A3B6I2A6_WHEAT	ruBisCO large subunit-binding protein subunit beta, chloroplastic	62 kDa	1	1	0.464	0.471	26	26	63	65	117.88	129.95	52136.3	53974.9	0.959452	0.147553
A0A3B6I2Q0_WHEAT	G-type lectin S-receptor-like serine/threonine-protein kinase At1g34300	92 kDa	1	0.99	0.0185	0.0197	2	2	3	2	2.8067	2.148	39239	39511.9	0.903595	0.0754929
A0A3B5Y0R3_WHEAT	RNA-binding (RRM/RBD/RNP motifs) family protein	40 kDa	1	1	0.187	0.0909	6	3	7	3	6.5489	4.2959	48983.2	46341	0.998709	0.97307
A0A3B6I2W8_WHEAT	binding partner of ACD11 1	28 kDa	1	1	0.316	0.327	7	8	16	15	17.775	17.184	105728	109457	1.00035	0.991132
A0A3B6I2Y3_WHEAT	EYES ABSENT-like protein	34 kDa	0.97	1	0.0493	0.109	2	3	2	3	1.8711	3.222	121450	114105	1.06787	0.0591574
A0A3B6I360_WHEAT	protein GDAP2 homolog	64 kDa	1	1	0.074	0.0792	4	5	5	5	5.6133	6.4439	52498.9	50012.5	1.04608	0.374354
A0A3B6I3A7_WHEAT	Transducin/WD40 repeat-like superfamily protein	177 kDa	1	1	0.0826	0.0685	14	11	19	14	17.775	16.11	44453.2	42642.4	1.04482	0.26374
A0A3B6I3C6_WHEAT	putative septum site-determining protein minD homolog, chloroplastic	33 kDa	1	1	0.109	0.0958	4	3	5	4	4.6778	4.2959	126607	132902	1.02274	0.638934
A0A3B6I3C8_WHEAT	probable aminotransferase ACS12	61 kDa	1	1	0.0452	0.0669	2	3	2	4	1.8711	4.2959	22381.2	26987.4	1.00203	0.971302
A0A3B6I3K1_WHEAT	glycine--tRNA ligase, chloroplastic/mitochondrial 2 isoform X1	119 kDa	1	1	0.166	0.156	2	2	3	3	32.744	26.85	62000.8	59888.9	1.04193	0.586244
A0A3B6I3L9_WHEAT	Proteasome subunit beta type-6	29 kDa	1	1	0.381	0.328	2	2	5	5	22.453	24.702	124002	118129	1.00828	0.857264
W5HFJ0_WHEAT	60S ribosomal protein L31	14 kDa	1	1	0.254	0.254	5	5	11	12	16.84	16.11	204253	187951	1.05539	0.0513638
A0A3B6I3Q2_WHEAT	U-box domain-containing protein 12	68 kDa	1	1	0.0711	0.0506	4	3	5	3	4.6778	3.222	36107.2	35364.2	0.967714	0.615729
A0A3B6I3R2_WHEAT	plastocyanin, chloroplastic	16 kDa	1	1	0.209	0.209	2	2	9	9	63.618	62.291	99334	94629.3	0.996439	0.741798
A0A3B6EGF0_WHEAT	embryo-specific protein ATS3A	20 kDa	1	1	0.366	0.196	6	3	11	7	14.969	9.6659	49667	50012.5	1.21685	0.00032631
A0A3B6I3W5_WHEAT	protein arginine N-methyltransferase PRMT10	42 kDa	1	1	0.0741	0.0952	3	3	4	4	3.7422	5.3699	105728	102127	0.967027	0.259366
A0A3B6HYS0_WHEAT	Late embryogenesis abundant protein group 2	37 kDa	1	1	0.354	0.324	12	11	22	18	25.26	26.85	36107.2	40622.7	1.13576	0.0198705
A0A3B6I477_WHEAT	predicted protein	34 kDa	1	1	0.0526	0.0789	2	3	3	4	2.8067	4.2959	169391	172951	1.03058	0.452943
A0A3B6I4I5_WHEAT	haloacid dehalogenase-like hydrolase domain-containing protein Sgpp	27 kDa	1	1	0.129	0.194	2	3	6	6	6.5489	7.5179	26801	30152.7	0.985578	0.786604
A0A3B6I4V7_WHEAT	single-stranded DNA-binding protein WHY1, chloroplastic	30 kDa	1	1	0.254	0.332	5	6	10	14	12.162	19.332	20452.6	21173.9	1.0153	0.632904
A0A3B6I4Z1_WHEAT	salt stress-induced protein isoform X1	39 kDa	1	1	0.131	0.202	5	7	8	10	8.42	10.74	118950	124864	1.0295	0.429258
A0A3B6I5B7_WHEAT	ras-related protein RABC2a	23 kDa	1	1	0.222	0.169	2	2	2	3	4.6778	4.2959	31216	32768	1.08168	0.0923354
A0A3B6I5M9_WHEAT	probable glutathione S-transferase GSTU6	26 kDa	1	1	0.21	0.193	3	4	6	6	11.227	12.888	45387.3	42347.8	0.954983	0.417462
A0A3B6I687_WHEAT	phosphoglucan, water dikinase, chloroplastic	127 kDa	1	1	0.176	0.137	17	13	26	20	28.067	23.628	18951.2	22851.5	0.911058	0.315608
A0A3B6I6Q4_WHEAT	homogentisate 1,2-dioxygenase	52 kDa	1	1	0.152	0.152	7	7	10	10	11.227	13.962	95287.5	96617.7	1.09213	0.00417448
A0A3B6I6Q9_WHEAT	protein MEI2-like 2	96 kDa	1	1	0.0753	0.0502	6	4	8	5	7.4844	5.3699	42642.4	34159.5	0.891788	0.00672342
A0A3B5Z1J4_WHEAT	serine carboxypeptidase-like 51	49 kDa	1	1	0.0667	0.0867	3	4	6	6	6.5489	6.4439	30152.7	33923.6	1.13366	0.00599521
A0A3B6IJ45_WHEAT	general negative regulator of transcription subunit 3 isoform X2	96 kDa	1	1	0.0354	0.0469	3	3	3	3	2.8067	3.222	113317	111757	1.07799	0.138991
A0A3B6IJU2_WHEAT	importin-5	121 kDa	1	1	0.072	0.0603	5	3	6	3	13.098	7.5179	72214.5	80684.3	1.05584	0.100865
A0A3B6IJX2_WHEAT	30S ribosomal protein S13, chloroplastic	19 kDa	1	1	0.117	0.216	4	5	6	11	5.6133	17.184	53231.8	48308.9	0.970935	0.612613
A0A3B6IJZ3_WHEAT	peptidyl-prolyl cis-trans isomerase FKBP17-2, chloroplastic	27 kDa	1	1	0.275	0.153	7	5	10	6	9.3555	6.4439	49667	41764.8	1.04987	0.113921
A0A3B6IK29_WHEAT	phosphoglucomutase, cytoplasmic 2	70 kDa	1	1	0.355	0.329	23	20	68	62	145.01	115.99	22693.6	24322.4	1.00008	0.998565
A0A3B6IK32_WHEAT	predicted protein	19 kDa	1	1	0.216	0.269	3	4	5	7	6.5489	9.6659	101421	89524.8	1.00343	0.8322
A0A3B6IK74_WHEAT	Glutamate decarboxylase 1	56 kDa	1	1	0.257	0.238	10	9	22	18	53.326	46.181	66450.8	67847.1	0.899368	0.0127936
A0A3B6IK77_WHEAT	calcium load-activated calcium channel	21 kDa	1	1	0.176	0.196	2	4	2	4	1.8711	5.3699	25355.3	28329.2	0.905238	0.122356
W5G2H3_WHEAT	tubulin-folding cofactor A	13 kDa	1	1	0.14	0.14	2	2	3	3	2.8067	3.222	144429	136638	1.07304	0.133565
A0A3B6IKI3_WHEAT	aminopeptidase M1-B	101 kDa	1	1	0.198	0.173	4	3	4	5	33.68	35.441	35119.9	33456.5	0.924315	0.174654
A0A3B6QEK4_WHEAT	peroxisomal fatty acid beta-oxidation multifunctional protein	79 kDa	1	1	0.201	0.202	4	4	5	6	31.809	33.293	125733	124002	1.1478	0.030566
A0A3B6IKV0_WHEAT	exocyst complex component SEC3A	97 kDa	1	0.96	0.036	0.0163	3	2	3	2	2.8067	2.148	53231.8	57449.2	0.997076	0.930067
A0A3B6IL34_WHEAT	proteasome subunit beta type-2	23 kDa	1	1	0.376	0.413	2	2	3	3	29.002	25.776	9877.98	10155.7	0.914527	0.401939
A0A3B6IL49_WHEAT	uncharacterized protein LOC109759429	38 kDa	1	1	0.0824	0.0568	3	2	5	3	6.5489	3.222	42642.4	42642.4	1.04811	0.460486
A0A3B6IL57_WHEAT	adenylosuccinate synthetase 2, chloroplastic	53 kDa	1	1	0.321	0.294	2	2	3	2	34.615	28.998	14164.6	14462.2	0.978735	0.851258
A0A3B6I2U5_WHEAT	electron transfer flavoprotein subunit alpha, mitochondrial	37 kDa	1	1	0.309	0.253	8	7	12	12	14.969	13.962	51418.5	51776.1	1.16056	0.00190025
A0A3B6ILE9_WHEAT	psbP-like protein 1, chloroplastic	25 kDa	1	1	0.449	0.271	11	8	29	25	56.133	42.959	52498.9	51063.3	1.01788	0.531766
A0A3B6ILN0_WHEAT	Monodehydroascorbate reductase	46 kDa	1	1	0.389	0.414	13	14	31	32	49.584	45.107	77397.5	80127	1.05351	0.00871948
A0A3B6ILN4_WHEAT	cyclase-associated protein 1	51 kDa	1	1	0.283	0.26	15	12	33	22	38.358	30.072	95950.3	90147.5	1.0441	0.130963
A0A3B6ILP3_WHEAT	Aldehyde dehydrogenase family 3 member H1	52 kDa	1	1	0.173	0.141	7	6	11	10	10.291	13.962	48644.9	49667	1.00277	0.946268
A0A3B6ILY3_WHEAT	photosystem I reaction center subunit N, chloroplastic	15 kDa	1	1	0.209	0.202	4	3	7	5	12.162	6.4439	45387.3	45703	0.948933	0.171934
A0A3B6ILZ0_WHEAT	4-hydroxy-3-methylbut-2-enyl diphosphate reductase, chloroplastic	49 kDa	1	1	0.232	0.284	11	12	20	19	26.195	26.85	107204	104998	0.965508	0.145481
A0A3B6ILZ5_WHEAT	protein transport protein Sec24-like CEF	115 kDa	1	1	0.109	0.111	10	11	17	16	16.84	18.258	78478	76332	1.04436	0.0740763
A0A3B6IM08_WHEAT	DAG protein, chloroplastic	45 kDa	1	1	0.0767	0.0767	2	2	4	3	3.7422	3.222	34397.1	40342.1	1.04861	0.469733
A0A3B6IM85_WHEAT	predicted protein	11 kDa	1	1	0.292	0.365	2	2	3	3	2.8067	3.222	26801	23170.5	0.952136	0.331207
A0A3B6IM98_WHEAT	acyl transferase 9	45 kDa	1	1	0.206	0.159	7	5	12	8	13.098	11.814	47975.2	50012.5	1.00588	0.89314
A0A3B6IMB7_WHEAT	mRNA-decapping enzyme-like protein	40 kDa	1	1	0.108	0.084	2	2	5	5	7.4844	7.5179	124864	103552	1.00557	0.869406
A0A3B6IMD4_WHEAT	thioredoxin-like protein CITRX, chloroplastic	20 kDa	1	1	0.25	0.185	4	3	6	4	5.6133	4.2959	37902.4	32093.6	0.878867	0.0375051
A0A3B6IMG4_WHEAT	subtilisin-like protease SBT1.7	78 kDa	1	1	0.117	0.145	8	10	10	15	10.291	21.48	93975.7	110218	1.05061	0.200703
A0A3B6IMN3_WHEAT	probable plastid-lipid-associated protein 4, chloroplastic	28 kDa	1	1	0.215	0.196	6	5	10	6	10.291	6.4439	67847.1	77397.5	0.974162	0.419893
A0A3B6IMT6_WHEAT	coatomer subunit alpha-3	149 kDa	1	1	0.159	0.104	7	4	8	4	26.195	18.258	33456.5	35857.8	1.04931	0.17169
A0A3B6IMV7_WHEAT	NADH dehydrogenase [ubiquinone] iron-sulfur protein 1, mitochondrial	80 kDa	1	1	0.416	0.401	25	25	53	51	85.135	78.401	27554.5	30152.7	0.98494	0.752176
A0A3B6IMY5_WHEAT	26S proteasome non-ATPase regulatory subunit 8 homolog A	31 kDa	1	1	0.337	0.273	7	6	14	14	15.904	19.332	14664.1	14164.6	1.00217	0.953416
A0A3B6IMZ2_WHEAT	probable sucrose-phosphate synthase 5	116 kDa	1	1	0.202	0.178	20	18	38	34	44.907	41.885	43237.6	47643.8	1.05612	0.150278
A0A3B6IN39_WHEAT	dirigent protein 21	19 kDa	1	1	0.346	0.242	6	4	13	9	14.969	15.036	112534	111757	1.03255	0.299696
A0A3B6SL16_WHEAT	PI-PLC X domain-containing protein At5g67130-like	43 kDa	0.99	1	0.0393	0.0565	2	3	4	6	4.6778	7.5179	56658.3	56658.3	1.06365	0.065362
A0A3B6IN85_WHEAT	AMSH-like ubiquitin thioesterase 3	58 kDa	1	0.99	0.0677	0.0387	3	2	3	2	2.8067	2.148	93975.7	91405.9	0.98615	0.782994
A0A3B6IN96_WHEAT	heat shock cognate 70 kDa protein 2	74 kDa	1	1	0.311	0.417	3	4	9	11	163.72	146.06	29737.6	29944.4	1.05369	0.147076
A0A3B6INC2_WHEAT	translationally-controlled tumor protein homolog	19 kDa	1	1	0.423	0.423	8	8	26	24	50.52	50.477	83529.6	85877.9	0.960739	0.120558
A0A3B6INH6_WHEAT	dirigent protein 21-like	18 kDa	1	1	0.32	0.234	4	4	7	6	7.4844	6.4439	73222.5	68794.2	1.02636	0.226723
A0A3B6INK7_WHEAT	Beta-glucosidase 8	66 kDa	1	1	0.123	0.184	9	11	11	16	11.227	18.258	51063.3	51418.5	1.04461	0.237611
[truncated: 1,935 more rows]
